# Supplementary material for: Reversible association with motor proteins (RAMP): A streptavidin-based method to manipulate organelle positioning
Source: PLoS Biol. 2019 May 17;17(5):e3000279. doi: 10.1371/journal.pbio.3000279 (PMC6542540; doi:10.1371/journal.pbio.3000279)
Supplement: S1 Data — (XLSX) [file pbio.3000279.s020.xlsx]

## Sheet: Figure 2F
Plasmids transfected:
LAMP1-SBP-GFP	+	+	+	+	+	+
mCh-KIF5B*-strep	-	-	+	+	-	-
Strep-KIFC1*-mCh	-	-	-	-	+	+
	Fractional Distance
Box Plot	LAMP1-SBP-GFP	LAMTOR4	LAMP1-SBP-GFP	LAMTOR4	LAMP1-SBP-GFP	LAMTOR4
Number of values (cells)	27	31	34	32	27	29
Minimum	0.5663	0.5451	0.7	0.7222	0.4263	0.4263
25% Percentile	0.6447	0.6336	0.7856	0.7691	0.5427	0.5446
Median	0.6688	0.6833	0.8123	0.8201	0.5769	0.5842
75% Percentile	0.7086	0.7432	0.8509	0.8551	0.6603	0.6699
Maximum	0.7547	0.8438	0.9167	0.9312	0.745	0.75
Mean	0.6749	0.6874	0.8145	0.8169	0.6005	0.5986
Std. Deviation	0.04806	0.07845	0.04733	0.05467	0.07964	0.07793
Std. Error of Mean	0.00925	0.01409	0.008117	0.009664	0.01533	0.01447
Lower 95% CI of mean	0.6559	0.6587	0.798	0.7972	0.569	0.569
Upper 95% CI of mean	0.6939	0.7162	0.831	0.8366	0.6321	0.6282
Raw Data
	0.754658	0.698676	0.778226	0.762097	0.680769	0.532407
	0.748408	0.676282	0.760163	0.768293	0.509709	0.575
	0.754032	0.545139	0.783582	0.768657	0.617925	0.426316
	0.642857	0.633562	0.817961	0.764563	0.657609	0.563158
	0.716146	0.650943	0.811688	0.885281	0.556122	0.578358
	0.661765	0.597902	0.809392	0.820442	0.517442	0.75
	0.668803	0.66	0.807065	0.828804	0.657895	0.701923
	0.744624	0.60567	0.795858	0.801775	0.575949	0.57947
	0.646341	0.638889	0.853742	0.867347	0.526163	0.68797
	0.586283	0.730519	0.7	0.734483	0.542735	0.565089
	0.718182	0.743151	0.884181	0.918079	0.648148	0.568548
	0.645833	0.675373	0.916667	0.931159	0.658416	0.596429
	0.566288	0.686335	0.790179	0.799107	0.660326	0.589506
	0.703271	0.757463	0.70977	0.841954	0.523148	0.584239
	0.69883	0.761438	0.81401	0.852657	0.556548	0.532738
	0.644737	0.712209	0.787582	0.722222	0.601852	0.707921
	0.708647	0.769939	0.866013	0.859477	0.689286	0.63913
	0.688988	0.677711	0.791176	0.773529	0.560484	0.58642
	0.632075	0.84375	0.803333	0.783333	0.576923	0.534188
	0.666163	0.813636	0.764085	0.785211	0.695489	0.473837
	0.640873	0.73301	0.786232	0.758427	0.745033	0.601266
	0.620141	0.721239	0.820175	0.739766	0.701923	0.7
	0.678707	0.737037	0.859551	0.879845	0.716667	0.674757
	0.698381	0.753788	0.780702	0.77027	0.503731	0.540698
	0.675532	0.683333	0.872093	0.780992	0.563158	0.494898
	0.663569	0.816239	0.764865	0.896154	0.426316	0.657609
	0.64902	0.623333	0.855372	0.846457	0.545	0.548544
		0.575301	0.880769	0.833333		0.665094
		0.679577	0.846457	0.840517		0.703846
		0.553254	0.848837	0.855882
		0.555901	0.831897	0.819728
			0.85	0.851724
			0.837931
			0.812925

## Sheet: Figure 3C
Plasmids transfected:
LAMP1-SBP-GFP	+			+			+
mCh-KIF5B*-strep	-			+			-
Strep-KIFC1*-mCh	-			-			+
Number of values (cells)	12			11			4
	Time (min)	Fractional Distance (LAMP1-SBP-GFP)	S.D.	Time (min)	Fractional Distance (LAMP1-SBP-GFP)	S.D.	Time (min)	Fractional Distance (LAMP1-SBP-GFP)	S.D.
	0	0.460741	0.0617822	0	0.649063	0.100251	0	0.328092	0.0354785
	1	0.464653	0.0640249	1.03896	0.657722	0.0991747	1	0.33464	0.0482538
	2	0.462107	0.0619377	2.07792	0.658863	0.10719	2	0.338729	0.0345283
	3	0.457023	0.0570013	3.11688	0.6512	0.1024	3	0.334937	0.0386171
	4	0.453086	0.0509965	4.15584	0.644297	0.0987001	4	0.342411	0.0276812
	5	0.452523	0.0538746	5.19481	0.621353	0.100377	5	0.346577	0.0385147
	6	0.463887	0.0580742	6.23377	0.597398	0.104765	6	0.354834	0.0278935
	7	0.458272	0.0570707	7.27273	0.576641	0.108115	7	0.37161	0.0464358
	8	0.463702	0.0604847	8.31169	0.557821	0.115342	8	0.392885	0.0539758
	9	0.45765	0.062612	9.35065	0.540187	0.124006	9	0.39564	0.0623259
	10	0.461267	0.0625503	10.3896	0.529339	0.118917	10	0.391253	0.0681283
	11	0.454262	0.0610806	11.4286	0.516077	0.114238	11	0.392631	0.0708731
	12	0.453034	0.0611558	12.4675	0.504836	0.116343	12	0.403974	0.0687178
	13	0.455321	0.0602421	13.5065	0.500729	0.115421	13	0.416286	0.0842861
	14	0.451658	0.0576761	14.5455	0.484728	0.113884	14	0.422459	0.0799946
	15	0.449301	0.0571706	15.5844	0.478788	0.122449	15	0.424543	0.0814797
	16	0.450174	0.0488231	16.6234	0.475226	0.118471	16	0.43001	0.0768936
	17	0.455826	0.0470055	17.6623	0.471296	0.121504	17	0.436591	0.0575564
	18	0.445816	0.0527663	18.7013	0.468519	0.124354	18	0.437263	0.0741037
	19	0.451179	0.0460435	19.7403	0.462238	0.124355	19	0.442433	0.0775906
	20	0.457075	0.0619584	20.7792	0.453325	0.124546	20	0.446522	0.0717491
	21	0.453911	0.0521522	21.8182	0.445872	0.123458	21	0.45307	0.0616022
	22	0.450114	0.0538452	22.8571	0.443377	0.120616	22	0.450689	0.0674905
	23	0.44786	0.0480229	23.8961	0.44425	0.120832	23	0.45307	0.0686245
	24	0.447148	0.0448605	24.9351	0.444275	0.118918	24	0.456156	0.0625648
	25	0.444706	0.0460305	25.974	0.439464	0.121749	25	0.452772	0.0628882
	26	0.448129	0.0503734	27.013	0.44342	0.117209	26	0.458647	0.054045
	27	0.451985	0.052578	28.0519	0.433638	0.120047	27	0.450799	0.0660011
	28	0.44991	0.0610531	29.0909	0.435155	0.120564	28	0.449013	0.0532283
	29	0.446498	0.0444897	30.1299	0.436167	0.119036	29	0.450987	0.0530758
	30	0.437719	0.0493022				30	0.448606	0.0428553

## Sheet: Figure 3D
Tug-of-war Simulations
		Control			Release from KIF5B*			Release from KIFC1*
	Time (min)	Fractional Distance (Lysosome)	S.E.M.	S.D.	Fractional Distance (Lysosome)	S.E.M.	S.D.	Fractional Distance (Lysosome)	S.E.M.	S.D.
	0	0.531713	0.00128518	0.20937	0.781169	0.00140365	0.227694	0.29381	0.00051276	0.0836113
	0.0166667	0.531568	0.000965837	0.210189	0.776348	0.00106477	0.229171	0.297823	0.000383702	0.0851982
	0.0333333	0.529681	0.000971337	0.208113	0.77227	0.00107087	0.226128	0.302259	0.000393689	0.0873155
	0.05	0.530852	0.000982323	0.209009	0.769236	0.00108134	0.22557	0.306875	0.000403816	0.089319
	0.0666667	0.531714	0.000975096	0.207622	0.766215	0.00107778	0.225742	0.310451	0.000408628	0.0908056
	0.0833333	0.530644	0.00098273	0.209398	0.763572	0.00107507	0.225588	0.314028	0.000416665	0.0921404
	0.1	0.531119	0.000975152	0.207483	0.75969	0.00106946	0.22428	0.318753	0.00041629	0.0923226
	0.116667	0.534664	0.00097685	0.207826	0.758966	0.00106623	0.223329	0.321897	0.000425142	0.0938341
	0.133333	0.534958	0.000985517	0.209009	0.756476	0.00106519	0.222674	0.323778	0.000433476	0.095117
	0.15	0.534326	0.000982969	0.207416	0.757066	0.0010573	0.2206	0.325609	0.000438398	0.0969494
	0.166667	0.535739	0.000975621	0.20656	0.754323	0.00106033	0.222102	0.328284	0.00044363	0.098007
	0.183333	0.534607	0.000979444	0.207589	0.751299	0.00106591	0.223355	0.330549	0.000446987	0.0984235
	0.2	0.534461	0.000977905	0.206567	0.750194	0.00105661	0.221138	0.334263	0.000450188	0.0988128
	0.216667	0.532143	0.000972905	0.205916	0.74739	0.00106103	0.221631	0.337011	0.000463866	0.101271
	0.233333	0.534698	0.00097646	0.205848	0.744794	0.00105824	0.221154	0.338586	0.000470711	0.102199
	0.25	0.532511	0.000982157	0.206951	0.745501	0.00105632	0.21976	0.342783	0.000476133	0.104259
	0.266667	0.531648	0.000985446	0.20662	0.744153	0.00105882	0.220275	0.345111	0.000487624	0.106267
	0.283333	0.537444	0.000972687	0.204949	0.744059	0.00105496	0.219599	0.34834	0.000487453	0.106565
	0.3	0.536447	0.000975203	0.204693	0.7418	0.00104858	0.219068	0.350475	0.000492321	0.107559
	0.316667	0.536548	0.000978375	0.204964	0.740045	0.00105761	0.219796	0.354529	0.000495203	0.107864
	0.333333	0.534814	0.000970089	0.202848	0.73791	0.00105389	0.218687	0.355404	0.000507448	0.1097
	0.35	0.538083	0.000958853	0.20174	0.737092	0.00105995	0.219836	0.358571	0.000500925	0.109437
	0.366667	0.538093	0.000979656	0.203587	0.738179	0.00105364	0.217667	0.360224	0.000513261	0.111226
	0.383333	0.540488	0.000965978	0.201755	0.737101	0.00105037	0.217525	0.364102	0.000516412	0.111633
	0.4	0.540473	0.000971774	0.201919	0.73609	0.00104071	0.216355	0.365389	0.000518535	0.112168
	0.416667	0.539924	0.000963781	0.20017	0.732538	0.00105088	0.217763	0.36663	0.000526452	0.114571
	0.433333	0.536918	0.000966997	0.200942	0.732869	0.00105123	0.216659	0.369968	0.000531851	0.114493
	0.45	0.539864	0.000965352	0.20177	0.732581	0.00105063	0.216118	0.373744	0.000538905	0.116129
	0.466667	0.540967	0.000971357	0.201558	0.731223	0.00104594	0.215845	0.374751	0.000541987	0.117341
	0.483333	0.542905	0.000978212	0.202655	0.730462	0.00104632	0.215334	0.377219	0.000550369	0.117911
	0.5	0.543909	0.000975992	0.203025	0.727703	0.00105183	0.216935	0.381216	0.000547713	0.118073
	0.516667	0.545227	0.000968361	0.200245	0.725862	0.00105777	0.217411	0.381913	0.000559456	0.120446
	0.533333	0.547437	0.000972052	0.20159	0.727726	0.0010508	0.217047	0.383584	0.00055996	0.120853
	0.55	0.546771	0.000964502	0.200231	0.725486	0.00104894	0.215585	0.385196	0.000558301	0.120809
	0.566667	0.547011	0.00096495	0.20035	0.724711	0.00104389	0.214521	0.386778	0.000567704	0.122267
	0.583333	0.547977	0.000965971	0.199206	0.722408	0.00105861	0.216551	0.389712	0.000569518	0.122409
	0.6	0.548266	0.000965008	0.19988	0.722805	0.00105621	0.216411	0.389461	0.000576344	0.12306
	0.616667	0.551079	0.00096876	0.200402	0.722658	0.00104819	0.215945	0.392872	0.000582044	0.124649
	0.633333	0.550497	0.000959078	0.198153	0.720552	0.00103863	0.214565	0.396321	0.000582712	0.124109
	0.65	0.55056	0.000952495	0.19727	0.71775	0.00105111	0.216155	0.395363	0.000582968	0.124358
	0.666667	0.547183	0.000961821	0.198823	0.717156	0.00104909	0.214658	0.397569	0.000590421	0.125397
	0.683333	0.547885	0.000952324	0.196523	0.717572	0.00105562	0.215362	0.398572	0.000598152	0.126743
	0.7	0.546957	0.000968628	0.198654	0.71279	0.00106395	0.216717	0.400417	0.000608348	0.128861
	0.716667	0.547753	0.000970665	0.1987	0.71472	0.00105644	0.215447	0.402236	0.000598727	0.127322
	0.733333	0.551038	0.000974504	0.199564	0.713852	0.00105038	0.214531	0.403299	0.000606745	0.128913
	0.75	0.551704	0.000966834	0.198989	0.713762	0.00104883	0.21384	0.40422	0.000616308	0.129475
	0.766667	0.549251	0.000961697	0.198028	0.712014	0.0010547	0.214965	0.405918	0.000613328	0.129829
	0.783333	0.551006	0.000962333	0.197981	0.708178	0.0010606	0.215696	0.408432	0.000619164	0.130403
	0.8	0.549213	0.000961563	0.196714	0.709829	0.00105889	0.215013	0.408851	0.000622075	0.130578
	0.816667	0.551492	0.000956062	0.196037	0.708649	0.0010653	0.215588	0.412921	0.000618687	0.129719
	0.833333	0.549741	0.000960877	0.196417	0.710425	0.00105495	0.214176	0.413814	0.000623042	0.130864
	0.85	0.550136	0.000958702	0.19637	0.705572	0.00105592	0.215018	0.415811	0.000623297	0.130895
	0.866667	0.551406	0.000953916	0.194702	0.710819	0.00104774	0.212016	0.416959	0.00062868	0.130846
	0.883333	0.550256	0.000961058	0.195716	0.706196	0.00105789	0.212769	0.418013	0.000627953	0.131251
	0.9	0.55055	0.000961805	0.196347	0.706281	0.00104958	0.212718	0.41875	0.000634162	0.133135
	0.916667	0.550388	0.000953659	0.19464	0.702489	0.00105774	0.21392	0.42064	0.00063752	0.133005
	0.933333	0.549316	0.000960823	0.195529	0.703149	0.00105529	0.213471	0.421456	0.000640297	0.133268
	0.95	0.551418	0.000955263	0.194064	0.702476	0.00106762	0.214771	0.423486	0.000641708	0.134226
	0.966667	0.551067	0.000946568	0.191771	0.704993	0.00104926	0.210802	0.424729	0.0006556	0.136474
	0.983333	0.552565	0.000964437	0.194386	0.702995	0.00105887	0.212837	0.424564	0.000657987	0.136857
	1	0.551724	0.000963167	0.195105	0.702593	0.00104942	0.211428	0.428541	0.000652341	0.13539
	1.01667	0.55184	0.000967199	0.195931	0.700376	0.00105014	0.211555	0.427416	0.000662327	0.136988
	1.03333	0.551735	0.000966319	0.195579	0.697117	0.00106424	0.215345	0.430619	0.000663847	0.137415
	1.05	0.553346	0.000961555	0.19543	0.698373	0.00104507	0.209896	0.432191	0.000658879	0.136741
	1.06667	0.551984	0.000963421	0.196053	0.700112	0.00105348	0.211728	0.430654	0.000665515	0.137122
	1.08333	0.551344	0.00096479	0.194417	0.695926	0.00105598	0.211872	0.432692	0.000659899	0.136612
	1.1	0.552549	0.000972578	0.196733	0.699328	0.00105028	0.210504	0.433796	0.000670604	0.13775
	1.11667	0.551388	0.000966859	0.194603	0.697919	0.00105896	0.211418	0.434813	0.000673549	0.138079
	1.13333	0.551773	0.000973446	0.196064	0.695303	0.00106403	0.212833	0.437665	0.000683266	0.139681
	1.15	0.55068	0.000972932	0.195472	0.694658	0.0010611	0.211934	0.437603	0.000686849	0.14039
	1.16667	0.549092	0.000972964	0.19677	0.697988	0.0010526	0.211053	0.438991	0.000683734	0.140384
	1.18333	0.550732	0.000974158	0.196744	0.696784	0.00106099	0.211697	0.439321	0.000689976	0.141111
	1.2	0.549396	0.000977766	0.196674	0.693256	0.00105804	0.212453	0.440719	0.000697163	0.141306
	1.21667	0.549674	0.000978022	0.196283	0.69175	0.00106668	0.212869	0.443506	0.000690403	0.140978
	1.23333	0.549874	0.000970452	0.195572	0.690855	0.00106346	0.212407	0.443654	0.000700528	0.142738
	1.25	0.551649	0.00097567	0.196044	0.690878	0.00105697	0.211473	0.443183	0.000714611	0.144923
	1.26667	0.551381	0.000976892	0.194992	0.690231	0.00106099	0.210608	0.443705	0.000711422	0.144713
	1.28333	0.549806	0.000983838	0.196472	0.690726	0.00105948	0.210384	0.446991	0.000714255	0.144641
	1.3	0.549334	0.000977453	0.1954	0.690597	0.00107501	0.212237	0.448506	0.000721626	0.146232
	1.31667	0.55121	0.000978278	0.194935	0.689608	0.00107263	0.212286	0.450609	0.000719701	0.145645
	1.33333	0.552274	0.000984909	0.195715	0.689455	0.00106679	0.210536	0.450725	0.00072799	0.146366
	1.35	0.551628	0.000979737	0.195096	0.691171	0.00106257	0.210064	0.451769	0.000735106	0.147641
	1.36667	0.549497	0.000979979	0.196072	0.693248	0.00106133	0.210027	0.453404	0.000738492	0.148183
	1.38333	0.551	0.00098361	0.19561	0.688645	0.0010705	0.211338	0.455048	0.00073577	0.147284
	1.4	0.553315	0.000989003	0.195892	0.689231	0.00105809	0.208686	0.454016	0.000735417	0.147652
	1.41667	0.551745	0.000990274	0.196606	0.687915	0.00107911	0.211859	0.45575	0.000731767	0.147021
	1.43333	0.550452	0.000990058	0.196755	0.688321	0.00105785	0.208897	0.456093	0.000737212	0.147879
	1.45	0.554306	0.000988934	0.195924	0.686454	0.00106965	0.209458	0.45549	0.000745548	0.149536
	1.46667	0.552787	0.000981333	0.194386	0.685223	0.00108206	0.211422	0.458121	0.000747118	0.150072
	1.48333	0.55387	0.000985637	0.195884	0.682562	0.00108122	0.21223	0.458923	0.000741195	0.148694
	1.5	0.554292	0.000992073	0.196084	0.686541	0.00107111	0.209577	0.458614	0.000741267	0.149254
	1.51667	0.552955	0.000993906	0.195936	0.684214	0.00107721	0.211229	0.458484	0.000748724	0.149674
	1.53333	0.553938	0.000993589	0.196075	0.681825	0.00108017	0.210729	0.459894	0.000755431	0.150579
	1.55	0.554282	0.000990043	0.195255	0.682767	0.00107949	0.210916	0.461432	0.000757607	0.150335
	1.56667	0.553039	0.000979064	0.194499	0.680249	0.00107264	0.209676	0.461951	0.000755873	0.150726
	1.58333	0.555529	0.000983661	0.193869	0.683246	0.00107778	0.209272	0.460616	0.000771409	0.153768
	1.6	0.553537	0.000996935	0.19544	0.683241	0.00107189	0.209197	0.465084	0.000762523	0.151078
	1.61667	0.554463	0.00099158	0.195135	0.68025	0.00108607	0.211722	0.466737	0.000762045	0.152276
	1.63333	0.553022	0.000982283	0.193021	0.678772	0.00108851	0.211571	0.46596	0.000770928	0.152807
	1.65	0.552291	0.00099206	0.194772	0.67956	0.00109222	0.211287	0.466751	0.000778799	0.153263
	1.66667	0.554185	0.000986311	0.194418	0.679706	0.001081	0.210332	0.467518	0.000780231	0.154014
	1.68333	0.554623	0.000986269	0.193653	0.677667	0.0010776	0.209751	0.469133	0.000779333	0.153764
	1.7	0.552297	0.000996684	0.19442	0.677077	0.00108439	0.209602	0.4682	0.00077993	0.154387
	1.71667	0.553746	0.000985748	0.193834	0.67687	0.00107617	0.208252	0.468486	0.000781369	0.154725
	1.73333	0.554721	0.000995536	0.193605	0.676189	0.00109519	0.210982	0.469822	0.000785847	0.154556
	1.75	0.554929	0.000991575	0.19326	0.678141	0.00108076	0.209104	0.472238	0.000783725	0.154336
	1.76667	0.553879	0.000984116	0.191835	0.676473	0.00108643	0.209069	0.471846	0.000788689	0.154575
	1.78333	0.554797	0.000986191	0.192722	0.675863	0.00108892	0.210057	0.47159	0.00079372	0.156234
	1.8	0.551028	0.000986567	0.193282	0.67554	0.00108932	0.209351	0.472048	0.000804584	0.158264
	1.81667	0.552141	0.000989464	0.193637	0.674175	0.00109214	0.210502	0.471976	0.000802382	0.157461
	1.83333	0.553433	0.000983641	0.192538	0.673751	0.00109051	0.210788	0.473948	0.000796301	0.155829
	1.85	0.551993	0.000982243	0.19095	0.675933	0.00108541	0.208814	0.474827	0.000802938	0.157253
	1.86667	0.550696	0.000990155	0.192765	0.670915	0.0011003	0.211971	0.476578	0.000809564	0.158935
	1.88333	0.550673	0.00099471	0.192958	0.674152	0.00109349	0.209708	0.477562	0.000811693	0.160231
	1.9	0.552791	0.00098547	0.192002	0.673241	0.00108299	0.208464	0.47725	0.000811204	0.158208
	1.91667	0.55013	0.000988278	0.192937	0.670903	0.00110045	0.21102	0.475816	0.000807811	0.158473
	1.93333	0.551621	0.000992222	0.193002	0.671266	0.00109765	0.20987	0.47887	0.000824263	0.161471
	1.95	0.550511	0.000997667	0.193311	0.671013	0.00110071	0.21154	0.481105	0.000830984	0.161342
	1.96667	0.552269	0.00099128	0.19301	0.671862	0.00108596	0.20816	0.482117	0.000812793	0.158801
	1.98333	0.550988	0.000993699	0.193629	0.671078	0.00108413	0.208217	0.480366	0.000823356	0.160706
	2	0.553733	0.00100797	0.194629	0.672951	0.00109398	0.208798	0.48248	0.000815438	0.158837
	2.01667	0.552357	0.000999718	0.193372	0.669869	0.00108488	0.208396	0.484281	0.000834524	0.161292
	2.03333	0.5505	0.000999541	0.193666	0.667277	0.00109526	0.20992	0.48338	0.000826862	0.161647
	2.05	0.553543	0.00100472	0.193742	0.667122	0.00109401	0.209445	0.48403	0.000834406	0.162519
	2.06667	0.5561	0.00100212	0.194026	0.667418	0.00108976	0.208281	0.484652	0.000832317	0.161735
	2.08333	0.553577	0.000999175	0.193384	0.665641	0.00109915	0.210128	0.484085	0.000828036	0.161038
	2.1	0.553109	0.00100489	0.193341	0.669687	0.00109701	0.20939	0.484993	0.000834852	0.162678
	2.11667	0.554126	0.00100822	0.193836	0.667074	0.00108542	0.20776	0.486642	0.000839267	0.161259
	2.13333	0.553667	0.000996157	0.192436	0.663808	0.00108744	0.207843	0.487649	0.000836318	0.16187
	2.15	0.556161	0.00100071	0.192738	0.664671	0.00109335	0.208884	0.487863	0.000829242	0.161033
	2.16667	0.554343	0.000999473	0.192058	0.664189	0.00108811	0.20837	0.487781	0.000832022	0.160554
	2.18333	0.553506	0.00100214	0.193171	0.664326	0.00109588	0.20894	0.488741	0.000835403	0.161153
	2.2	0.553167	0.000996766	0.191543	0.660834	0.00111434	0.210808	0.48927	0.00084429	0.162707
	2.21667	0.553833	0.0010071	0.193414	0.66584	0.00111277	0.209848	0.489714	0.000845873	0.162601
	2.23333	0.553651	0.00100127	0.193418	0.661791	0.00110909	0.209723	0.490507	0.00085197	0.163087
	2.25	0.553723	0.00100772	0.193862	0.662462	0.00110752	0.20912	0.492303	0.00085857	0.163658
	2.26667	0.555265	0.00101145	0.192904	0.660504	0.0011123	0.210463	0.493013	0.000849781	0.162057
	2.28333	0.555363	0.00101025	0.192891	0.661531	0.0011044	0.209839	0.492621	0.000855665	0.163535
	2.3	0.554418	0.00101604	0.193915	0.661436	0.00111407	0.209357	0.493631	0.000855731	0.163158
	2.31667	0.55313	0.00101213	0.192856	0.659914	0.0011083	0.209677	0.492143	0.000856059	0.162978
	2.33333	0.556988	0.00101849	0.194027	0.659664	0.00111313	0.210426	0.494994	0.000850828	0.162564
	2.35	0.553492	0.001015	0.193033	0.656102	0.00111043	0.209074	0.494042	0.000856208	0.1635
	2.36667	0.555322	0.00101085	0.192691	0.658975	0.00110709	0.20872	0.492486	0.000870555	0.164675
	2.38333	0.555052	0.0010217	0.194027	0.659599	0.00111574	0.209667	0.495189	0.000854317	0.162113
	2.4	0.553427	0.00101267	0.191654	0.656869	0.00112395	0.210368	0.495401	0.000856377	0.16188
	2.41667	0.553296	0.00101785	0.192709	0.656844	0.00112556	0.210705	0.498043	0.000852367	0.161954
	2.43333	0.553216	0.00101673	0.193896	0.658018	0.00112609	0.210982	0.496714	0.000852993	0.161416
	2.45	0.553971	0.00101195	0.19245	0.655819	0.00111483	0.208851	0.494901	0.000861739	0.163751
	2.46667	0.554166	0.00101503	0.192295	0.655388	0.0011198	0.209186	0.495688	0.000871399	0.165366
	2.48333	0.55217	0.00101561	0.192435	0.654207	0.00111866	0.210531	0.495705	0.000868224	0.164395
	2.5	0.552377	0.00100258	0.190277	0.653495	0.0011094	0.208864	0.496432	0.00086042	0.163396
	2.51667	0.556207	0.00103217	0.194804	0.649475	0.00112276	0.210708	0.494808	0.000871475	0.164113
	2.53333	0.554826	0.00102462	0.193742	0.650183	0.00112273	0.209654	0.494552	0.000863063	0.163456
	2.55	0.555405	0.00103055	0.193861	0.651313	0.00111301	0.208116	0.49741	0.000870352	0.164121
	2.56667	0.552813	0.00101456	0.19213	0.65034	0.00112254	0.209102	0.497291	0.00087131	0.164666
	2.58333	0.552762	0.00101755	0.191498	0.64981	0.00112883	0.209668	0.499499	0.00087464	0.165082
	2.6	0.554315	0.00100843	0.191226	0.652103	0.00112402	0.209077	0.497973	0.00087554	0.16469
	2.61667	0.554121	0.00101628	0.190303	0.647164	0.00113343	0.211263	0.498235	0.000886583	0.165316
	2.63333	0.557817	0.00101626	0.190704	0.647425	0.00111939	0.208702	0.498253	0.000884123	0.165104
	2.65	0.553722	0.00101493	0.190987	0.648685	0.00112937	0.208906	0.499038	0.000894051	0.167099
	2.66667	0.556804	0.001019	0.192156	0.650064	0.00111816	0.207592	0.499062	0.000886157	0.165976
	2.68333	0.554973	0.00102198	0.19255	0.648703	0.00112617	0.209574	0.499376	0.000888309	0.166493
	2.7	0.554399	0.00102153	0.191934	0.649261	0.00112153	0.207638	0.500505	0.000889789	0.166155
	2.71667	0.555586	0.00102077	0.191584	0.644805	0.00113144	0.210997	0.501973	0.000892477	0.16675
	2.73333	0.555386	0.00101983	0.190894	0.647655	0.00114107	0.211257	0.500988	0.00088819	0.165554
	2.75	0.554582	0.00101676	0.190839	0.64761	0.00113692	0.210575	0.503632	0.000894323	0.166202
	2.76667	0.556583	0.00102883	0.191403	0.647413	0.00113026	0.209105	0.503046	0.000891733	0.166382
	2.78333	0.555124	0.00101416	0.189808	0.646389	0.00113172	0.209334	0.501487	0.000902089	0.167086
	2.8	0.55285	0.00102902	0.191455	0.642862	0.0011461	0.211153	0.50237	0.000894834	0.165713
	2.81667	0.554126	0.00102136	0.191469	0.645187	0.00112656	0.208893	0.501992	0.000895866	0.166091
	2.83333	0.554592	0.00103173	0.191682	0.645469	0.00113199	0.209324	0.504572	0.000897392	0.165709
	2.85	0.556394	0.00102937	0.191703	0.644857	0.00114237	0.209581	0.504246	0.000897015	0.165584
	2.86667	0.557548	0.00101479	0.189841	0.646178	0.00113671	0.210448	0.504347	0.000908911	0.167849
	2.88333	0.558168	0.00102383	0.192132	0.645454	0.0011503	0.211865	0.504685	0.000900353	0.165199
	2.9	0.554758	0.00102671	0.190977	0.643543	0.00115109	0.211929	0.505954	0.000911022	0.167167
	2.91667	0.553924	0.00102211	0.190293	0.642867	0.00115617	0.211626	0.505244	0.000904015	0.16704
	2.93333	0.556602	0.0010265	0.190019	0.640914	0.00115652	0.211726	0.504597	0.000916043	0.167813
	2.95	0.5576	0.001015	0.188923	0.640427	0.00115541	0.212916	0.506476	0.000915942	0.166965
	2.96667	0.556427	0.00102698	0.189906	0.642361	0.00115501	0.211821	0.506809	0.000913961	0.167659
	2.98333	0.556143	0.0010272	0.19027	0.63857	0.00115256	0.211218	0.507156	0.000909104	0.166783
	3	0.555116	0.00102344	0.189837	0.639495	0.00114761	0.209237	0.505274	0.000909614	0.166449
	3.01667	0.555216	0.00102264	0.189509	0.639335	0.00115122	0.210735	0.505149	0.000909142	0.166415
	3.03333	0.554097	0.00102866	0.191041	0.638644	0.00115617	0.21093	0.506199	0.000904911	0.166304
	3.05	0.55735	0.00102907	0.189567	0.634535	0.00116023	0.21263	0.508458	0.000902652	0.165889
	3.06667	0.555813	0.0010284	0.190062	0.634252	0.00116085	0.21247	0.507863	0.000899283	0.16505
	3.08333	0.55543	0.0010225	0.189151	0.635944	0.00116039	0.211531	0.508349	0.000910558	0.166475
	3.1	0.559184	0.00103422	0.190631	0.635358	0.00115827	0.211755	0.507973	0.000909825	0.166587
	3.11667	0.557042	0.00102777	0.189502	0.6359	0.00116495	0.212308	0.50611	0.000919932	0.167382
	3.13333	0.554792	0.00103784	0.191052	0.633464	0.00116266	0.211509	0.506175	0.000912923	0.165723
	3.15	0.557303	0.00102972	0.188982	0.632016	0.00117754	0.21407	0.505198	0.000912842	0.166278
	3.16667	0.557998	0.00102953	0.189016	0.632955	0.00117416	0.213784	0.505623	0.000919504	0.166968
	3.18333	0.5588	0.00103103	0.189944	0.634791	0.00116256	0.211746	0.506458	0.000899832	0.16461
	3.2	0.555511	0.00103973	0.190812	0.632903	0.00116684	0.212614	0.507792	0.000915395	0.166113
	3.21667	0.5556	0.00103471	0.190097	0.633746	0.00116744	0.212804	0.50654	0.000920299	0.167464
	3.23333	0.55952	0.00103845	0.189807	0.632792	0.00117021	0.211928	0.50711	0.000908973	0.165286
	3.25	0.558789	0.00103212	0.189232	0.632815	0.00116007	0.210874	0.506669	0.000909827	0.166473
	3.26667	0.555357	0.00104148	0.190204	0.628624	0.00117239	0.212239	0.508327	0.000915328	0.165685
	3.28333	0.555999	0.00103155	0.189415	0.63178	0.00116527	0.211195	0.508229	0.000910295	0.165751
	3.3	0.557972	0.00104021	0.18981	0.63111	0.00116718	0.210727	0.508412	0.000917443	0.16529
	3.31667	0.558268	0.00103151	0.189344	0.627806	0.00117865	0.21236	0.509715	0.000899377	0.163437
	3.33333	0.554853	0.0010381	0.191215	0.629265	0.00117067	0.212215	0.510071	0.000919734	0.164172
	3.35	0.555365	0.00104693	0.191839	0.629953	0.00117058	0.212199	0.508026	0.00091151	0.164226
	3.36667	0.557812	0.00104323	0.190742	0.628593	0.00116967	0.211811	0.50574	0.000923365	0.167183
	3.38333	0.555958	0.00104084	0.190429	0.628523	0.00116562	0.210768	0.510284	0.000918209	0.165848
	3.4	0.553324	0.00104461	0.190208	0.628665	0.0011656	0.210887	0.512063	0.000910764	0.164697
	3.41667	0.556551	0.00104968	0.190679	0.627934	0.00118582	0.213253	0.51101	0.000911757	0.165003
	3.43333	0.557007	0.00105426	0.191964	0.627492	0.00117189	0.211435	0.509759	0.000910046	0.164298
	3.45	0.559866	0.00104883	0.190483	0.627532	0.00117143	0.211679	0.509408	0.000908635	0.164789
	3.46667	0.556313	0.00105101	0.191127	0.625511	0.00118536	0.213006	0.512213	0.000917381	0.164383
	3.48333	0.559095	0.00105211	0.191119	0.62753	0.00118378	0.212959	0.511788	0.00092378	0.165736
	3.5	0.559919	0.00103665	0.189908	0.624978	0.00117657	0.212097	0.510965	0.000908189	0.16391
	3.51667	0.557964	0.00104313	0.191252	0.625248	0.00117518	0.212211	0.510454	0.000924129	0.166466
	3.53333	0.555403	0.00105548	0.19161	0.624757	0.00117467	0.21177	0.509859	0.000927778	0.165454
	3.55	0.556942	0.00104771	0.190871	0.622653	0.00118771	0.213385	0.51214	0.00091925	0.165018
	3.56667	0.556769	0.00104149	0.190032	0.624555	0.00117191	0.211031	0.511435	0.000936502	0.167498
	3.58333	0.55808	0.00105101	0.19115	0.623082	0.001187	0.21286	0.513001	0.000942652	0.16884
	3.6	0.559537	0.00104747	0.189856	0.620692	0.00117226	0.209291	0.512208	0.000924711	0.165397
	3.61667	0.556457	0.00104261	0.188943	0.623911	0.00117913	0.210992	0.512098	0.000934963	0.167026
	3.63333	0.557004	0.00106049	0.191418	0.622652	0.0011766	0.210444	0.509866	0.000936716	0.167518
	3.65	0.556308	0.00105104	0.190555	0.618702	0.0011758	0.211794	0.511937	0.000936178	0.167558
	3.66667	0.558947	0.00106499	0.191115	0.618356	0.00118569	0.211841	0.514387	0.000934005	0.166151
	3.68333	0.559008	0.00106499	0.192579	0.620939	0.00118267	0.210625	0.511771	0.000942417	0.167209
	3.7	0.559636	0.00107009	0.192321	0.618649	0.00117805	0.21095	0.512046	0.000935364	0.166875
	3.71667	0.559118	0.00107611	0.192744	0.620083	0.00119761	0.213558	0.510129	0.000946877	0.167008
	3.73333	0.558314	0.00106414	0.192163	0.619922	0.00118529	0.210878	0.512412	0.000950849	0.167355
	3.75	0.557495	0.00106911	0.192731	0.621875	0.00117031	0.209164	0.513977	0.000949938	0.166605
	3.76667	0.556751	0.00107776	0.193503	0.61839	0.00118516	0.210895	0.511963	0.000956049	0.167802
	3.78333	0.556639	0.00106436	0.191555	0.615939	0.00118264	0.209448	0.512725	0.000955995	0.16906
	3.8	0.554374	0.00108015	0.19277	0.612789	0.00119438	0.211294	0.515306	0.000951252	0.167469
	3.81667	0.555812	0.00107705	0.19372	0.615013	0.00117244	0.20905	0.513355	0.000950405	0.167633
	3.83333	0.557397	0.00108452	0.193732	0.61139	0.00119861	0.211994	0.514303	0.000958532	0.168164
	3.85	0.557751	0.00107428	0.191773	0.613343	0.00120458	0.211784	0.512842	0.000951825	0.167378
	3.86667	0.557755	0.00107698	0.193348	0.615708	0.0011933	0.20994	0.513934	0.000948002	0.167467
	3.88333	0.557402	0.00108318	0.193596	0.616585	0.00119955	0.209589	0.512647	0.00095857	0.168605
	3.9	0.553499	0.00107502	0.19199	0.615472	0.0011669	0.207144	0.512898	0.000959292	0.16833
	3.91667	0.555666	0.00106429	0.190876	0.61328	0.00118362	0.20931	0.51503	0.000965535	0.168255
	3.93333	0.556003	0.00107758	0.192058	0.612683	0.0011797	0.208276	0.510574	0.000968219	0.168954
	3.95	0.553616	0.0010822	0.193178	0.612089	0.00118981	0.208943	0.512499	0.000965415	0.168843
	3.96667	0.554514	0.00107642	0.192062	0.612123	0.00120145	0.209376	0.513986	0.000955929	0.167449
	3.98333	0.556189	0.0010937	0.192228	0.614578	0.00118246	0.207204	0.514897	0.000962135	0.168093
	4	0.55584	0.00108353	0.193315	0.612767	0.00119632	0.209499	0.514447	0.000966126	0.168826
	4.01667	0.555918	0.00106722	0.190886	0.611705	0.00118522	0.206913	0.514634	0.000949731	0.165722
	4.03333	0.554479	0.00108501	0.191469	0.612103	0.00118358	0.20732	0.516209	0.000972598	0.168254
	4.05	0.554209	0.00108028	0.191512	0.611605	0.00120477	0.209339	0.51646	0.000966596	0.167854
	4.06667	0.552762	0.00108014	0.191212	0.613175	0.00119036	0.208462	0.517723	0.00096862	0.168158
	4.08333	0.554008	0.00107922	0.191052	0.611006	0.00120675	0.2097	0.517797	0.000974251	0.169122
	4.1	0.555043	0.00108525	0.190099	0.611354	0.00120898	0.209827	0.516306	0.000980089	0.169391
	4.11667	0.555188	0.00109326	0.191332	0.612539	0.00119727	0.207777	0.517577	0.000975139	0.168538
	4.13333	0.55808	0.00109684	0.193069	0.607592	0.00120257	0.209419	0.517707	0.000972155	0.168853
	4.15	0.557945	0.00109028	0.192798	0.609495	0.00120123	0.209218	0.514443	0.000982049	0.169448
	4.16667	0.556657	0.00109575	0.193274	0.607262	0.00120477	0.209572	0.51678	0.000991715	0.170739
	4.18333	0.55536	0.00108618	0.191361	0.609703	0.00119643	0.208697	0.520112	0.000965593	0.166751
	4.2	0.555662	0.00109925	0.193778	0.606088	0.00120704	0.210451	0.514637	0.000987744	0.170044
	4.21667	0.556473	0.00109551	0.19252	0.605971	0.00120232	0.210654	0.518636	0.000993306	0.170759
	4.23333	0.557164	0.00109762	0.191914	0.608535	0.0012187	0.211011	0.519376	0.00100712	0.172277
	4.25	0.558907	0.00109934	0.191273	0.608242	0.00122506	0.212024	0.519871	0.000999855	0.172706
	4.26667	0.555655	0.00109318	0.192191	0.606758	0.00121314	0.209019	0.519721	0.00100684	0.17246
	4.28333	0.555599	0.00109978	0.193179	0.604436	0.00120516	0.20867	0.520773	0.00100028	0.171371
	4.3	0.556989	0.00110774	0.192087	0.605368	0.00120691	0.20838	0.519353	0.00100717	0.172358
	4.31667	0.558724	0.00109441	0.191737	0.606633	0.00120998	0.208485	0.520166	0.00100416	0.171618
	4.33333	0.558883	0.00111522	0.192979	0.606315	0.00121388	0.210348	0.522672	0.0010121	0.172035
	4.35	0.559537	0.0011128	0.193631	0.60404	0.00121137	0.209882	0.519362	0.00102253	0.174835
	4.36667	0.5556	0.00111779	0.193768	0.605478	0.0012149	0.208606	0.521853	0.00101644	0.173305
	4.38333	0.559272	0.0011167	0.193995	0.602504	0.00121987	0.209945	0.520728	0.00101022	0.174177
	4.4	0.559333	0.00111513	0.194569	0.604217	0.001216	0.209534	0.520519	0.00101839	0.174564
	4.41667	0.557572	0.00110807	0.193065	0.601917	0.00121487	0.209575	0.522832	0.0010275	0.175682
	4.43333	0.560336	0.00110624	0.193365	0.601015	0.00123347	0.210855	0.52349	0.00101445	0.174563
	4.45	0.559029	0.00111372	0.192924	0.601035	0.00125057	0.21354	0.523542	0.00101931	0.175128
	4.46667	0.558752	0.0011091	0.193385	0.602155	0.00122989	0.211069	0.521794	0.0010078	0.17246
	4.48333	0.559585	0.00110729	0.192175	0.600235	0.0012528	0.213598	0.52354	0.00102177	0.173452
	4.5	0.556099	0.00110694	0.192935	0.60487	0.00124728	0.211993	0.520987	0.00102877	0.174833
	4.51667	0.557616	0.00112622	0.194259	0.602355	0.00123994	0.211536	0.523629	0.00102559	0.173818
	4.53333	0.559734	0.00111508	0.193309	0.602272	0.00124021	0.21179	0.523041	0.00102598	0.17406
	4.55	0.55913	0.00112007	0.193222	0.601675	0.00123851	0.21126	0.524447	0.00103193	0.17564
	4.56667	0.55789	0.00111601	0.192653	0.6	0.00123858	0.211659	0.524916	0.00101991	0.173352
	4.58333	0.556935	0.00111242	0.193424	0.599086	0.00125145	0.212241	0.526561	0.00103089	0.174163
	4.6	0.55848	0.00112362	0.193504	0.597628	0.001236	0.210007	0.524555	0.0010216	0.172535
	4.61667	0.558989	0.0011102	0.192266	0.595913	0.00124767	0.211958	0.525849	0.00104413	0.176668
	4.63333	0.560206	0.00112523	0.1931	0.601165	0.00124068	0.211218	0.526211	0.00104991	0.176747
	4.65	0.559081	0.00112815	0.193428	0.598761	0.00123291	0.209326	0.525822	0.00103288	0.174461
	4.66667	0.557191	0.0011204	0.193573	0.59987	0.00123621	0.208964	0.527683	0.00104301	0.175425
	4.68333	0.558918	0.00111668	0.19286	0.599122	0.00124535	0.211463	0.526017	0.00103618	0.174958
	4.7	0.556428	0.00111695	0.194318	0.598037	0.00124018	0.210401	0.527204	0.00104682	0.175713
	4.71667	0.561371	0.00113104	0.19386	0.601805	0.00123165	0.209257	0.529548	0.001054	0.17668
	4.73333	0.558387	0.00113403	0.194188	0.597916	0.00124954	0.210776	0.530167	0.00104966	0.176421
	4.75	0.55917	0.00111962	0.192369	0.60041	0.00123805	0.210115	0.531743	0.0010502	0.177294
	4.76667	0.558514	0.00113216	0.193969	0.598477	0.00123327	0.20921	0.529089	0.00104585	0.176317
	4.78333	0.556402	0.00112942	0.193631	0.600968	0.00124763	0.21014	0.528371	0.00104282	0.175028
	4.8	0.556742	0.00112733	0.193073	0.60016	0.0012371	0.208524	0.529551	0.0010503	0.177041
	4.81667	0.55682	0.0011325	0.192908	0.597551	0.00123467	0.208959	0.532991	0.00104769	0.175906
	4.83333	0.56049	0.00113807	0.194426	0.59972	0.00125683	0.210927	0.52971	0.00105708	0.178687
	4.85	0.563009	0.00113013	0.192015	0.60013	0.00125412	0.211917	0.531565	0.00106184	0.178158
	4.86667	0.558956	0.00113031	0.191647	0.598719	0.00126146	0.211531	0.52868	0.0010751	0.179165
	4.88333	0.560565	0.00112707	0.191589	0.602204	0.00125901	0.21016	0.531673	0.0010607	0.17732
	4.9	0.563281	0.00113711	0.192219	0.600445	0.00126416	0.211047	0.532132	0.00104833	0.175724
	4.91667	0.564921	0.00111641	0.188088	0.600315	0.00125627	0.209884	0.530868	0.00104764	0.176194
	4.93333	0.564379	0.00113975	0.192412	0.598677	0.00126936	0.211534	0.531833	0.00107378	0.179232
	4.95	0.562393	0.00113363	0.19104	0.598727	0.00126515	0.211541	0.533131	0.00105493	0.177125
	4.96667	0.563107	0.00112487	0.192024	0.600375	0.00126924	0.212608	0.530693	0.00106384	0.178425
	4.98333	0.560239	0.00113374	0.191843	0.599489	0.00125998	0.210873	0.530621	0.00105617	0.176434
	5	0.561734	0.00114233	0.192571	0.599609	0.00128139	0.212464	0.531836	0.00106628	0.177621
	5.01667	0.56522	0.00114376	0.192766	0.598618	0.00126694	0.210849	0.533414	0.00105478	0.175503
	5.03333	0.56471	0.00113767	0.191146	0.600994	0.0012697	0.211862	0.532896	0.00104885	0.1741
	5.05	0.56253	0.00114276	0.191329	0.599681	0.00126589	0.210835	0.530667	0.00104846	0.174455
	5.06667	0.562592	0.00112932	0.190216	0.595107	0.00127587	0.211902	0.529914	0.00107485	0.177965
	5.08333	0.560206	0.00113607	0.190978	0.59585	0.00127434	0.211873	0.533273	0.00106384	0.176856
	5.1	0.560907	0.00114231	0.192733	0.597769	0.00128481	0.21265	0.533425	0.00104596	0.174772
	5.11667	0.563259	0.00113379	0.191043	0.597799	0.00125397	0.208476	0.531925	0.00107211	0.176661
	5.13333	0.563104	0.00116276	0.193302	0.59652	0.00127849	0.21199	0.533342	0.00105197	0.174918
	5.15	0.56174	0.00114143	0.192045	0.599345	0.00126883	0.211064	0.531864	0.00106274	0.1769
	5.16667	0.563704	0.0011507	0.191742	0.596883	0.00126449	0.210203	0.531307	0.00106565	0.177418
	5.18333	0.5613	0.0011524	0.192531	0.596285	0.00126607	0.209866	0.532529	0.00106996	0.177806
	5.2	0.56082	0.00114797	0.192517	0.598643	0.00124052	0.207345	0.533797	0.00105533	0.175292
	5.21667	0.562122	0.00115356	0.192181	0.59378	0.00126246	0.207819	0.53309	0.0010694	0.177223
	5.23333	0.56116	0.00116315	0.192732	0.591974	0.00126299	0.208546	0.532858	0.00108632	0.179486
	5.25	0.561109	0.00115576	0.192187	0.593734	0.00124659	0.206877	0.534655	0.0010738	0.178108
	5.26667	0.564961	0.00114736	0.192134	0.592129	0.0012781	0.210572	0.533415	0.00108008	0.178779
	5.28333	0.564828	0.00115445	0.191975	0.594535	0.00127575	0.209006	0.534922	0.00108008	0.178315
	5.3	0.563304	0.00117326	0.194152	0.591694	0.00127453	0.209996	0.534493	0.00108385	0.178958
	5.31667	0.565077	0.00117462	0.193599	0.595117	0.00128334	0.21008	0.534951	0.00108994	0.178648
	5.33333	0.565092	0.00117178	0.194251	0.592007	0.00129215	0.211443	0.534072	0.00108613	0.178456
	5.35	0.564813	0.00117877	0.195679	0.595797	0.00129411	0.210992	0.534476	0.00107157	0.177732
	5.36667	0.564929	0.00118216	0.1953	0.593085	0.00129972	0.213071	0.532851	0.00108786	0.178681
	5.38333	0.564991	0.00117638	0.194691	0.59474	0.00129469	0.21255	0.53494	0.0010902	0.178796
	5.4	0.567247	0.00116456	0.191707	0.591635	0.00128621	0.210955	0.53402	0.00108773	0.178888
	5.41667	0.565864	0.00117694	0.194077	0.591936	0.00128869	0.21198	0.533203	0.00110079	0.179981
	5.43333	0.567101	0.00117365	0.193065	0.590625	0.0012962	0.21311	0.536462	0.00108923	0.178837
	5.45	0.564396	0.00119182	0.195364	0.594705	0.00130972	0.212401	0.536742	0.00109181	0.179429
	5.46667	0.564558	0.00119466	0.195677	0.595185	0.00129511	0.212283	0.534792	0.00108466	0.177822
	5.48333	0.568626	0.00117894	0.193666	0.592765	0.00130929	0.213903	0.535216	0.00108023	0.177694
	5.5	0.56582	0.00118984	0.195883	0.595051	0.00131054	0.213381	0.536128	0.00108665	0.178331
	5.51667	0.567219	0.00116981	0.193202	0.592675	0.0013081	0.212912	0.536227	0.00108809	0.177323
	5.53333	0.564717	0.00118472	0.194438	0.593031	0.00129426	0.21175	0.537092	0.00108967	0.178397
	5.55	0.566501	0.00119582	0.195352	0.593535	0.00129521	0.21177	0.535491	0.00109748	0.17987
	5.56667	0.568243	0.00119907	0.196292	0.59181	0.00130374	0.212586	0.535344	0.00107856	0.177216
	5.58333	0.566203	0.00119273	0.19633	0.593473	0.00130788	0.212743	0.537449	0.00109513	0.1785
	5.6	0.569246	0.00119829	0.196018	0.590024	0.00130722	0.211386	0.537028	0.00108134	0.176189
	5.61667	0.567555	0.00119162	0.195698	0.590149	0.00129996	0.212813	0.539117	0.00108475	0.177465
	5.63333	0.567233	0.00119821	0.196028	0.592983	0.0013007	0.211022	0.537364	0.00108877	0.176538
	5.65	0.566109	0.00118905	0.19589	0.588979	0.00130857	0.212758	0.535855	0.00108358	0.176922
	5.66667	0.56499	0.00118876	0.19581	0.590331	0.00129906	0.211488	0.534332	0.00108909	0.177502
	5.68333	0.565573	0.0011762	0.193384	0.591024	0.00129517	0.209806	0.536241	0.00110724	0.178729
	5.7	0.569579	0.00118206	0.193288	0.591676	0.00130735	0.21175	0.537559	0.0010956	0.176831
	5.71667	0.568274	0.00119955	0.194949	0.592539	0.00130279	0.210537	0.538689	0.00109305	0.176837
	5.73333	0.569855	0.00119786	0.197199	0.591013	0.00129903	0.212092	0.539882	0.00110324	0.179337
	5.75	0.568889	0.00119764	0.195282	0.594563	0.00129875	0.210354	0.53937	0.00111227	0.180225
	5.76667	0.567533	0.00120021	0.195446	0.591718	0.001296	0.210632	0.537376	0.00111299	0.179454
	5.78333	0.565787	0.00120092	0.196276	0.590217	0.00130948	0.211695	0.54057	0.00110783	0.178904
	5.8	0.570305	0.00118948	0.193881	0.590084	0.00131274	0.211949	0.539252	0.00110565	0.178362
	5.81667	0.57188	0.00117928	0.192281	0.586832	0.00130645	0.211257	0.540854	0.00109703	0.177448
	5.83333	0.569922	0.00119314	0.194082	0.589014	0.0013056	0.210368	0.540626	0.00110813	0.179859
	5.85	0.567467	0.00119935	0.194761	0.590147	0.00130413	0.210292	0.539245	0.00111244	0.178063
	5.86667	0.57156	0.00119593	0.192307	0.589911	0.00131025	0.210686	0.538424	0.00111995	0.180235
	5.88333	0.570469	0.00120273	0.195203	0.591722	0.00130666	0.209269	0.542275	0.00112861	0.180298
	5.9	0.569954	0.00119394	0.193013	0.588728	0.00130608	0.210669	0.537901	0.00112738	0.180807
	5.91667	0.569036	0.00120219	0.194596	0.592552	0.00131851	0.2123	0.53894	0.00114027	0.183095
	5.93333	0.568224	0.00119343	0.193199	0.590106	0.00131107	0.211026	0.539469	0.00112577	0.181433
	5.95	0.568528	0.00118808	0.193719	0.590363	0.00132939	0.213597	0.535595	0.00112868	0.181239
	5.96667	0.570408	0.00120906	0.194485	0.590107	0.0013262	0.213156	0.538454	0.0011215	0.179321
	5.98333	0.56883	0.00119575	0.194313	0.591989	0.00129489	0.209613	0.539431	0.00113963	0.18137
	6	0.56845	0.0012043	0.194258	0.589327	0.00131283	0.211696	0.539928	0.00112442	0.181265
	6.01667	0.568698	0.00120798	0.192705	0.589049	0.00131907	0.211841	0.541431	0.00112148	0.178477
	6.03333	0.571009	0.00119871	0.191854	0.587287	0.0013071	0.211354	0.540835	0.00113476	0.180048
	6.05	0.56773	0.00121328	0.195386	0.588355	0.00133275	0.212289	0.539177	0.00113361	0.180756
	6.06667	0.571195	0.00120634	0.194227	0.588248	0.00131169	0.21171	0.541127	0.00113992	0.182051
	6.08333	0.571818	0.00121123	0.193278	0.586096	0.00134006	0.21362	0.53833	0.0011406	0.182307
	6.1	0.570075	0.00120015	0.192215	0.588473	0.00134915	0.214998	0.539175	0.00113213	0.181476
	6.11667	0.56954	0.0012153	0.194232	0.585958	0.00132755	0.213344	0.540786	0.00115222	0.183235
	6.13333	0.56889	0.00120356	0.193474	0.590192	0.00133458	0.213182	0.538383	0.00115871	0.18448
	6.15	0.569798	0.00121028	0.193278	0.589557	0.00132842	0.212937	0.538144	0.0011485	0.183102
	6.16667	0.568211	0.00120882	0.192844	0.590922	0.00131617	0.210443	0.540559	0.00114268	0.181435
	6.18333	0.57278	0.00121842	0.194135	0.586254	0.00132626	0.211724	0.540777	0.00115086	0.182374
	6.2	0.56936	0.00120602	0.193028	0.584957	0.0013371	0.213409	0.540309	0.00115264	0.1818
	6.21667	0.565041	0.00120527	0.193234	0.585547	0.00132861	0.212229	0.542017	0.0011458	0.181536
	6.23333	0.5662	0.00123006	0.195742	0.586446	0.0013378	0.212538	0.541701	0.00115553	0.18194
	6.25	0.567172	0.00121449	0.193908	0.584174	0.00132941	0.210833	0.542883	0.00115719	0.182458
	6.26667	0.566062	0.00122216	0.194524	0.584932	0.0013184	0.209642	0.541666	0.00114844	0.182998
	6.28333	0.568334	0.00122039	0.19398	0.584183	0.00132576	0.21095	0.541491	0.0011463	0.181782
	6.3	0.568416	0.00121793	0.193816	0.584706	0.00130587	0.208346	0.539155	0.00115672	0.182409
	6.31667	0.57126	0.00121968	0.195031	0.586873	0.00131541	0.208558	0.541494	0.00114263	0.180528
	6.33333	0.568549	0.00121988	0.194807	0.585382	0.00132028	0.209017	0.5379	0.00115478	0.182788
	6.35	0.564395	0.00122128	0.194257	0.585007	0.00130981	0.207256	0.541362	0.00116285	0.184094
	6.36667	0.568096	0.00122731	0.195061	0.584623	0.00132373	0.209221	0.539662	0.00115005	0.181824
	6.38333	0.564767	0.00121865	0.193734	0.586283	0.00134214	0.210323	0.539394	0.00115096	0.18117
	6.4	0.567597	0.00122284	0.193383	0.585442	0.00131829	0.208361	0.534912	0.00118978	0.186571
	6.41667	0.568603	0.00123595	0.195335	0.587838	0.00131162	0.206875	0.543046	0.00116561	0.18286
	6.43333	0.566419	0.00123225	0.194442	0.585589	0.0013194	0.209011	0.540035	0.00118099	0.184891
	6.45	0.567213	0.00123468	0.195016	0.587114	0.00131467	0.20839	0.538482	0.00118339	0.185173
	6.46667	0.570351	0.00123309	0.196058	0.580191	0.0013401	0.210285	0.541255	0.00117341	0.183357
	6.48333	0.564052	0.0012417	0.19613	0.583579	0.00133231	0.210624	0.537418	0.00117627	0.184742
	6.5	0.566859	0.00123762	0.196556	0.582087	0.00133952	0.210219	0.537976	0.00118173	0.184388
	6.51667	0.56818	0.00125319	0.197229	0.581912	0.00134394	0.209547	0.538257	0.00119616	0.186014
	6.53333	0.567391	0.00125789	0.197044	0.585815	0.00132838	0.208593	0.538822	0.00117758	0.183921
	6.55	0.567854	0.0012545	0.197797	0.585412	0.00134156	0.209872	0.53997	0.00117908	0.182883
	6.56667	0.567999	0.00125837	0.197443	0.584513	0.0013434	0.208819	0.541582	0.00119712	0.185321
	6.58333	0.564414	0.00124957	0.195971	0.582723	0.00132824	0.20869	0.540403	0.00119342	0.18461
	6.6	0.566745	0.00124142	0.196258	0.582838	0.00134207	0.210723	0.539131	0.00118626	0.183108
	6.61667	0.566918	0.0012533	0.196576	0.582373	0.001323	0.207314	0.539683	0.00119323	0.184958
	6.63333	0.563698	0.00128132	0.200762	0.580065	0.00132848	0.207758	0.536852	0.00118692	0.184896
	6.65	0.567161	0.00126721	0.197895	0.579676	0.0013402	0.208399	0.541387	0.00118032	0.181608
	6.66667	0.567486	0.00127679	0.19973	0.581436	0.00133491	0.208704	0.540942	0.00118615	0.18287
	6.68333	0.567899	0.00128024	0.200422	0.584716	0.00134715	0.2098	0.542485	0.00116874	0.179994
	6.7	0.567956	0.00126957	0.199169	0.584855	0.00134539	0.208731	0.53984	0.00118849	0.181638
	6.71667	0.567978	0.00126976	0.198667	0.58268	0.00133898	0.209026	0.538937	0.00117152	0.180498
	6.73333	0.56854	0.00127738	0.19921	0.582069	0.00135507	0.210559	0.540769	0.001176	0.180235
	6.75	0.570055	0.00125276	0.196664	0.581662	0.00135368	0.209693	0.545198	0.00118108	0.1805
	6.76667	0.568959	0.00126597	0.197714	0.583851	0.00133452	0.207886	0.541933	0.00118406	0.182794
	6.78333	0.567654	0.00127824	0.19863	0.581361	0.00135378	0.210733	0.543605	0.00118766	0.182401
	6.8	0.565255	0.00127409	0.198896	0.583267	0.00134627	0.210497	0.54357	0.00119393	0.183081
	6.81667	0.567366	0.00126336	0.197335	0.584537	0.00133357	0.207955	0.545907	0.00120109	0.183228
	6.83333	0.563616	0.0012874	0.199568	0.583707	0.00135826	0.210811	0.543432	0.00118717	0.182512
	6.85	0.565173	0.00128293	0.197543	0.580164	0.00134866	0.209593	0.546005	0.00121225	0.184473
	6.86667	0.570675	0.00128922	0.198795	0.584793	0.00135026	0.208994	0.54548	0.00121154	0.184015
	6.88333	0.567162	0.00128585	0.198987	0.586348	0.0013501	0.208921	0.545767	0.00118662	0.182219
	6.9	0.567936	0.00129541	0.200378	0.582356	0.00136283	0.210591	0.546421	0.00119512	0.182011
	6.91667	0.566103	0.00130105	0.199931	0.578696	0.00136151	0.209669	0.545186	0.00120716	0.184066
	6.93333	0.56854	0.00128934	0.197803	0.579565	0.00135621	0.208922	0.546413	0.00119689	0.182795
	6.95	0.563312	0.00129981	0.199265	0.581988	0.0013678	0.209742	0.545188	0.00119899	0.182766
	6.96667	0.566482	0.00131485	0.200587	0.581305	0.00137242	0.210317	0.544608	0.0012047	0.183126
	6.98333	0.567015	0.00132774	0.201003	0.581826	0.0013727	0.210072	0.547134	0.00119962	0.183381
	7	0.566944	0.00131392	0.201412	0.585278	0.00137255	0.209474	0.543497	0.00119584	0.183292
	7.01667	0.568415	0.00134054	0.202847	0.583428	0.00138033	0.210558	0.546041	0.0011874	0.181788
	7.03333	0.571306	0.00130462	0.199351	0.580344	0.00136565	0.209924	0.545076	0.00118747	0.180843
	7.05	0.572735	0.00131206	0.200178	0.578342	0.00138482	0.211311	0.541636	0.00119752	0.182188
	7.06667	0.566784	0.00132245	0.20249	0.577307	0.00137897	0.209607	0.544747	0.00120562	0.182702
	7.08333	0.572695	0.00132787	0.200552	0.579765	0.00138445	0.210473	0.543788	0.00119353	0.181302
	7.1	0.56891	0.00131985	0.201449	0.581972	0.00137068	0.209567	0.547013	0.00119794	0.182146
	7.11667	0.571318	0.00131746	0.200816	0.576903	0.00137183	0.20851	0.545975	0.00119278	0.179947
	7.13333	0.571447	0.00131099	0.200774	0.579215	0.00137005	0.209246	0.544726	0.00120149	0.181468
	7.15	0.568918	0.00133486	0.202226	0.57732	0.00138942	0.210316	0.544869	0.00120763	0.182076
	7.16667	0.567167	0.00131181	0.2014	0.583856	0.00136901	0.208854	0.54704	0.00119645	0.180331
	7.18333	0.567941	0.00131839	0.200405	0.580482	0.00137588	0.209626	0.547453	0.00119589	0.180675
	7.2	0.570139	0.00133456	0.202052	0.577956	0.00139668	0.210408	0.547739	0.00120258	0.181223
	7.21667	0.567596	0.0013366	0.201228	0.575808	0.00136906	0.207443	0.547235	0.00120399	0.181415
	7.23333	0.569147	0.00132035	0.200937	0.580542	0.00137878	0.208852	0.549464	0.00120109	0.181162
	7.25	0.572256	0.00132276	0.201095	0.579724	0.00138395	0.209365	0.544427	0.00120064	0.181721
	7.26667	0.571383	0.00133449	0.201998	0.579303	0.00137227	0.208833	0.545062	0.00121699	0.182658
	7.28333	0.571382	0.00133266	0.201099	0.578693	0.00137542	0.208103	0.545465	0.00120429	0.181787
	7.3	0.568817	0.00131536	0.200415	0.578243	0.00136202	0.207032	0.548049	0.00121025	0.181312
	7.31667	0.568633	0.00130313	0.198256	0.575706	0.00138246	0.20998	0.544887	0.00121044	0.182464
	7.33333	0.569767	0.00132721	0.19992	0.574716	0.00136819	0.207135	0.543594	0.00121694	0.181874
	7.35	0.56779	0.00130035	0.198443	0.575319	0.00137261	0.207468	0.545081	0.00123611	0.184495
	7.36667	0.566908	0.00131052	0.198814	0.578385	0.00138218	0.209431	0.547983	0.0012108	0.181906
	7.38333	0.56887	0.00131113	0.198739	0.577745	0.00137881	0.20728	0.548154	0.00122094	0.182811
	7.4	0.568151	0.00132379	0.198184	0.576328	0.0013755	0.208392	0.548668	0.00123467	0.185767
	7.41667	0.570715	0.00131009	0.196718	0.57792	0.00138276	0.208136	0.546981	0.00121425	0.182173
	7.43333	0.569554	0.00131143	0.197713	0.573998	0.0013782	0.206996	0.546447	0.00123315	0.184977
	7.45	0.567881	0.00131038	0.197124	0.578163	0.00139506	0.208645	0.550968	0.00125016	0.186098
	7.46667	0.569603	0.00131856	0.198382	0.578008	0.00137993	0.207118	0.550114	0.00124344	0.185085
	7.48333	0.569064	0.00131267	0.197382	0.575584	0.00140896	0.210743	0.548127	0.00123383	0.184934
	7.5	0.569483	0.00132143	0.199908	0.573786	0.00140168	0.210522	0.548819	0.00124022	0.185826
	7.51667	0.570236	0.00133161	0.200082	0.574776	0.00139453	0.20904	0.549302	0.00123447	0.184804
	7.53333	0.568877	0.00132659	0.199227	0.577222	0.0014019	0.21071	0.551598	0.00124079	0.185023
	7.55	0.569743	0.00132288	0.199838	0.575349	0.0013954	0.210308	0.552172	0.00124406	0.184918
	7.56667	0.568	0.0013185	0.199356	0.576443	0.00139506	0.209863	0.553282	0.0012321	0.185258
	7.58333	0.572095	0.00131912	0.198298	0.573114	0.00138986	0.209283	0.551121	0.00124219	0.184342
	7.6	0.570989	0.00129375	0.195245	0.570526	0.00137937	0.208106	0.548566	0.00123041	0.183443
	7.61667	0.568145	0.00130069	0.197014	0.57422	0.00138636	0.209497	0.551088	0.00123208	0.182643
	7.63333	0.564901	0.00130577	0.196265	0.574216	0.00138911	0.209083	0.546771	0.0012397	0.184353
	7.65	0.568768	0.00131546	0.196598	0.57491	0.00138962	0.207687	0.552587	0.0012341	0.182709
	7.66667	0.569062	0.00130269	0.194916	0.572474	0.00138952	0.207904	0.548835	0.00125499	0.185777
	7.68333	0.570507	0.00131603	0.197256	0.573412	0.00139602	0.209444	0.551229	0.00124933	0.184816
	7.7	0.566935	0.00129799	0.19417	0.567422	0.00142249	0.211721	0.549914	0.00126209	0.18569
	7.71667	0.56862	0.00131705	0.196531	0.570196	0.00141531	0.211361	0.550889	0.00125722	0.186463
	7.73333	0.569113	0.00130459	0.195192	0.571503	0.00140809	0.210225	0.549129	0.00127298	0.186417
	7.75	0.569821	0.00130969	0.194638	0.572995	0.00141468	0.210607	0.549903	0.0012472	0.184909
	7.76667	0.56543	0.00129838	0.194471	0.569252	0.00142622	0.212483	0.547032	0.00126526	0.186848
	7.78333	0.565515	0.0012971	0.191931	0.569721	0.00140746	0.210221	0.550509	0.00125319	0.183548
	7.8	0.566306	0.00129918	0.19224	0.571667	0.00142602	0.210964	0.550102	0.00126236	0.184422
	7.81667	0.56855	0.00131415	0.194601	0.574369	0.00140867	0.210043	0.549293	0.0012659	0.185388
	7.83333	0.568916	0.0013242	0.195117	0.572588	0.00143666	0.211964	0.548994	0.00126265	0.185751
	7.85	0.571571	0.00131331	0.194045	0.573469	0.0014234	0.211187	0.546897	0.00126905	0.186101
	7.86667	0.571093	0.00129145	0.191214	0.573479	0.00142672	0.210236	0.547759	0.00126525	0.184618
	7.88333	0.570142	0.00131556	0.193776	0.572333	0.00142031	0.208838	0.547464	0.00127967	0.188029
	7.9	0.567539	0.00131111	0.193339	0.569089	0.00141095	0.208257	0.547717	0.00126562	0.184594
	7.91667	0.569688	0.00129994	0.193074	0.569913	0.00142273	0.210377	0.54667	0.0012688	0.186168
	7.93333	0.568466	0.00132576	0.194615	0.569333	0.00143053	0.210914	0.548277	0.00125597	0.183569
	7.95	0.566559	0.00133989	0.196242	0.573241	0.00142467	0.210577	0.548325	0.00125742	0.18216
	7.96667	0.569909	0.00131794	0.195268	0.572227	0.00141951	0.209189	0.547352	0.00127589	0.186184
	7.98333	0.56892	0.0013165	0.193887	0.573101	0.00141691	0.209717	0.548092	0.00126627	0.183683
	8	0.567816	0.00131303	0.194673	0.572528	0.00141292	0.208146	0.549915	0.00125348	0.182324
	8.01667	0.568846	0.00132238	0.194413	0.570148	0.00141454	0.20907	0.549999	0.00125229	0.182375
	8.03333	0.567338	0.00130115	0.193	0.572434	0.00142715	0.209456	0.548506	0.00126482	0.184282
	8.05	0.567833	0.00131677	0.194387	0.568288	0.00141845	0.207855	0.550339	0.00125026	0.183056
	8.06667	0.568775	0.00131144	0.192683	0.57141	0.00142787	0.209357	0.546127	0.00124984	0.18111
	8.08333	0.568204	0.00132915	0.196323	0.571644	0.0014337	0.210872	0.54846	0.00126594	0.182765
	8.1	0.56697	0.00133106	0.195933	0.573409	0.00141153	0.207259	0.547692	0.00127108	0.183385
	8.11667	0.565742	0.00134254	0.197522	0.571597	0.00140203	0.208102	0.547224	0.0012594	0.182617
	8.13333	0.566003	0.00134243	0.196825	0.569974	0.00141787	0.207968	0.551255	0.00125616	0.181809
	8.15	0.5693	0.00134117	0.196251	0.566425	0.00142742	0.208993	0.548412	0.00126777	0.184332
	8.16667	0.569757	0.00135288	0.198629	0.565959	0.00142715	0.209373	0.550924	0.00126636	0.18177
	8.18333	0.570892	0.00135785	0.197361	0.56853	0.00143814	0.210189	0.547798	0.00128112	0.184597
	8.2	0.572826	0.00134643	0.197389	0.567453	0.0014394	0.210004	0.551814	0.0012641	0.183517
	8.21667	0.571011	0.0013522	0.197528	0.570765	0.00142453	0.208853	0.549382	0.00125251	0.180922
	8.23333	0.570691	0.00136616	0.199426	0.571602	0.00141738	0.207025	0.549668	0.00126521	0.182178
	8.25	0.570038	0.00135404	0.198458	0.565326	0.0014276	0.207591	0.550066	0.0012715	0.183405
	8.26667	0.572232	0.00134961	0.197763	0.570347	0.00141124	0.207154	0.549889	0.00125614	0.181988
	8.28333	0.568877	0.0013612	0.198305	0.565801	0.00141541	0.206897	0.547335	0.00127873	0.18408
	8.3	0.569551	0.00135374	0.196945	0.567447	0.00143282	0.207051	0.54854	0.00127454	0.183087
	8.31667	0.572318	0.00134805	0.197263	0.568791	0.00141959	0.20855	0.548799	0.00127472	0.182819
	8.33333	0.569627	0.00133369	0.195921	0.568639	0.00143789	0.208583	0.549332	0.00126416	0.182192
	8.35	0.57057	0.00136606	0.197357	0.568332	0.00142466	0.206727	0.54742	0.00127556	0.18369
	8.36667	0.571742	0.00135513	0.196854	0.568902	0.00142731	0.207922	0.548258	0.00128265	0.184304
	8.38333	0.570927	0.00134926	0.198525	0.570065	0.0014565	0.211293	0.547814	0.00127046	0.183738
	8.4	0.568609	0.00135298	0.196639	0.569983	0.00143128	0.20756	0.548337	0.00129367	0.184233
	8.41667	0.567422	0.00135302	0.195791	0.56844	0.00142315	0.207287	0.547648	0.00128949	0.184158
	8.43333	0.569966	0.00135418	0.196994	0.569212	0.0014472	0.210511	0.548753	0.00128449	0.184144
	8.45	0.567579	0.00134289	0.196085	0.566606	0.00143425	0.207868	0.546435	0.00129834	0.185562
	8.46667	0.57037	0.00136686	0.195246	0.568579	0.00144422	0.209422	0.549859	0.00129835	0.186678
	8.48333	0.56901	0.00134396	0.195657	0.568493	0.00143675	0.208582	0.548633	0.00127117	0.182311
	8.5	0.570634	0.00136809	0.196639	0.567314	0.00141772	0.205246	0.553544	0.00129117	0.18488
	8.51667	0.564309	0.00134948	0.195396	0.563508	0.00145577	0.209723	0.54854	0.00130375	0.185215
	8.53333	0.569585	0.0013687	0.197226	0.566896	0.0014398	0.207581	0.550839	0.00129989	0.185675
	8.55	0.566048	0.00137207	0.198708	0.564604	0.00142542	0.207427	0.551629	0.00128545	0.184107
	8.56667	0.569219	0.00138035	0.199584	0.568529	0.00142757	0.205981	0.554553	0.00127828	0.182767
	8.58333	0.564027	0.00138851	0.199752	0.56323	0.00142518	0.205735	0.551616	0.00131337	0.185622
	8.6	0.568355	0.00137725	0.198831	0.561405	0.00140726	0.204178	0.55331	0.00131445	0.184993
	8.61667	0.569685	0.00139563	0.199932	0.565864	0.00143605	0.205967	0.553101	0.00130697	0.185507
	8.63333	0.573843	0.00139356	0.19998	0.563213	0.00141714	0.203704	0.55266	0.00128532	0.183139
	8.65	0.57207	0.00137969	0.198398	0.560092	0.00141021	0.203276	0.549882	0.0013051	0.185219
	8.66667	0.56697	0.0014004	0.201098	0.560616	0.00142588	0.204657	0.55089	0.00129081	0.182821
	8.68333	0.571712	0.00138483	0.199021	0.565081	0.00143757	0.204721	0.549134	0.00128751	0.183686
	8.7	0.569667	0.00139495	0.200169	0.559673	0.00144799	0.209333	0.54673	0.00130366	0.184324
	8.71667	0.570006	0.00138785	0.199508	0.56533	0.00144082	0.206615	0.552419	0.00130671	0.186013
	8.73333	0.569802	0.00137426	0.19636	0.565704	0.00142967	0.206131	0.550502	0.00132094	0.185215
	8.75	0.565813	0.00137926	0.197461	0.563843	0.00144827	0.207942	0.552843	0.0012936	0.182797
	8.76667	0.569915	0.00138119	0.196993	0.565522	0.00144069	0.20609	0.546604	0.00130775	0.184096
	8.78333	0.569077	0.00137531	0.196395	0.564168	0.00146229	0.208092	0.54906	0.00130407	0.18527
	8.8	0.571486	0.00137378	0.197165	0.564764	0.00144796	0.208124	0.552339	0.00128965	0.182269
	8.81667	0.571021	0.00137602	0.19678	0.562428	0.00145037	0.207834	0.547059	0.00131182	0.184883
	8.83333	0.569489	0.00139157	0.198654	0.56283	0.00145519	0.207384	0.547659	0.00130555	0.186227
	8.85	0.568952	0.0013878	0.198679	0.564083	0.00147144	0.210123	0.546923	0.00130535	0.185218
	8.86667	0.570436	0.00137135	0.195873	0.565218	0.00146807	0.20758	0.547373	0.00131815	0.186092
	8.88333	0.569973	0.00138158	0.197547	0.565194	0.00146657	0.20898	0.544483	0.00130754	0.183797
	8.9	0.569332	0.00139581	0.198994	0.565358	0.00147562	0.208057	0.541611	0.00131992	0.185297
	8.91667	0.569272	0.00138026	0.196695	0.567788	0.00148085	0.209308	0.545822	0.0013138	0.185609
	8.93333	0.56913	0.00137655	0.19594	0.56983	0.00145945	0.208467	0.546915	0.00131912	0.185668
	8.95	0.568174	0.00138752	0.197106	0.564046	0.00145062	0.206279	0.54345	0.00130482	0.185261
	8.96667	0.566879	0.00137338	0.194749	0.564688	0.00145185	0.206143	0.543707	0.00133302	0.187193
	8.98333	0.567108	0.0013699	0.193742	0.564429	0.00144239	0.20488	0.544486	0.00132066	0.18542
	9	0.568076	0.00138222	0.195431	0.563433	0.00144872	0.206217	0.544965	0.00131474	0.185503
	9.01667	0.56528	0.00136636	0.194042	0.563895	0.0014637	0.206428	0.542166	0.00133235	0.18762
	9.03333	0.567254	0.00138486	0.195657	0.560056	0.0014657	0.208418	0.540534	0.00134466	0.188257
	9.05	0.562783	0.00136745	0.19534	0.56399	0.00147952	0.208312	0.543777	0.00133575	0.186523
	9.06667	0.56661	0.00139423	0.197441	0.562827	0.00146372	0.205667	0.548203	0.00134884	0.187624
	9.08333	0.565294	0.00138646	0.195506	0.560713	0.00144583	0.205166	0.547171	0.00132984	0.185554
	9.1	0.569875	0.00139189	0.197265	0.55895	0.00144854	0.203822	0.54802	0.00131678	0.184641
	9.11667	0.565543	0.00139525	0.196056	0.559416	0.00145466	0.205606	0.549007	0.00133836	0.187241
	9.13333	0.567417	0.00138092	0.193629	0.559179	0.00143889	0.203118	0.54719	0.00135999	0.189293
	9.15	0.568092	0.00138236	0.195299	0.561064	0.00143368	0.203528	0.550158	0.0013365	0.187105
	9.16667	0.563795	0.00140944	0.196888	0.561355	0.00144335	0.204019	0.549652	0.00133552	0.18754
	9.18333	0.563429	0.00140648	0.197244	0.56243	0.00143534	0.202809	0.549568	0.00135968	0.188947
	9.2	0.564084	0.00138959	0.195898	0.564994	0.00146236	0.205341	0.549114	0.0013425	0.18708
	9.21667	0.5618	0.00137811	0.195595	0.561571	0.00144097	0.202497	0.54796	0.00134938	0.188131
	9.23333	0.561111	0.00140398	0.196085	0.561684	0.001471	0.205704	0.549505	0.00136322	0.187827
	9.25	0.5612	0.00138865	0.194901	0.555777	0.00144951	0.202931	0.548286	0.00134473	0.185997
	9.26667	0.559931	0.00137816	0.194066	0.560892	0.00145689	0.202303	0.548312	0.0013447	0.186468
	9.28333	0.567605	0.00139098	0.194549	0.562747	0.00144994	0.20198	0.546664	0.00134855	0.187913
	9.3	0.560487	0.00141079	0.196591	0.561126	0.00142062	0.200418	0.548635	0.00134932	0.18683
	9.31667	0.563088	0.00138768	0.194532	0.564354	0.00143541	0.20083	0.547888	0.00136262	0.188116
	9.33333	0.562885	0.00140888	0.195976	0.564249	0.00143911	0.200466	0.547245	0.0013711	0.190134
	9.35	0.564877	0.00140071	0.194577	0.560504	0.00142938	0.200644	0.546748	0.00136995	0.18872
	9.36667	0.566806	0.00140988	0.196349	0.561435	0.0014276	0.200454	0.545079	0.00138744	0.190357
	9.38333	0.566534	0.00140306	0.194909	0.564185	0.00142073	0.19873	0.549319	0.00137002	0.187407
	9.4	0.565893	0.0014105	0.19695	0.561066	0.00144606	0.201605	0.547158	0.00137738	0.190427
	9.41667	0.563733	0.00139461	0.194016	0.559063	0.00144063	0.200455	0.54971	0.00137364	0.188774
	9.43333	0.564534	0.00141663	0.195593	0.560544	0.00144677	0.199953	0.550231	0.00138748	0.190732
	9.45	0.561965	0.00141827	0.19584	0.562712	0.00142706	0.200023	0.553118	0.00135753	0.187811
	9.46667	0.565462	0.0014326	0.197397	0.558244	0.00142626	0.199457	0.550239	0.00137405	0.187149
	9.48333	0.566411	0.00140108	0.195284	0.558589	0.0014537	0.200653	0.548124	0.00136901	0.188993
	9.5	0.564411	0.00141955	0.198392	0.561724	0.00145033	0.200911	0.548375	0.00138804	0.189969
	9.51667	0.562559	0.00143924	0.19898	0.563533	0.00144067	0.19976	0.547948	0.00138429	0.189965
	9.53333	0.565706	0.00143742	0.198307	0.562372	0.00144377	0.200948	0.553175	0.00137878	0.189245
	9.55	0.564638	0.00141396	0.196266	0.559746	0.00142645	0.199769	0.551484	0.00138141	0.188571
	9.56667	0.566478	0.0014126	0.194913	0.559968	0.0014332	0.197475	0.548425	0.00139836	0.192527
	9.58333	0.562831	0.00141954	0.195717	0.560356	0.00142818	0.197286	0.54926	0.00137784	0.18881
	9.6	0.567268	0.00142164	0.195562	0.560413	0.00143569	0.198005	0.544919	0.00137969	0.189027
	9.61667	0.567183	0.00141469	0.194719	0.560317	0.00142346	0.196721	0.548622	0.00136963	0.188064
	9.63333	0.56238	0.00144417	0.199499	0.555084	0.00142618	0.197756	0.549238	0.00138112	0.18837
	9.65	0.566792	0.00142735	0.196379	0.554779	0.00143026	0.196841	0.548849	0.00138629	0.189167
	9.66667	0.562033	0.00145266	0.19859	0.558252	0.00144046	0.197795	0.550539	0.00138918	0.190181
	9.68333	0.562681	0.00141402	0.195062	0.558652	0.00145082	0.198403	0.545859	0.00138674	0.189035
	9.7	0.565066	0.00143445	0.196484	0.559667	0.0014486	0.198505	0.548548	0.00139176	0.18975
	9.71667	0.563319	0.00144545	0.196421	0.560784	0.00143594	0.197336	0.550525	0.00140524	0.190642
	9.73333	0.565369	0.0014274	0.19544	0.560356	0.00144249	0.196961	0.547918	0.00140037	0.189909
	9.75	0.563482	0.00143163	0.195375	0.555845	0.00144822	0.199969	0.547894	0.00138364	0.189367
	9.76667	0.565174	0.00141054	0.192594	0.55669	0.00144144	0.197661	0.548633	0.00138568	0.18885
	9.78333	0.565752	0.00141859	0.194518	0.558743	0.00145407	0.198137	0.544663	0.00137384	0.188035
	9.8	0.562802	0.00144771	0.197654	0.556185	0.00145256	0.198968	0.546456	0.00140597	0.190113
	9.81667	0.562607	0.00143168	0.195428	0.558263	0.00143956	0.196266	0.543587	0.00140741	0.190276
	9.83333	0.566176	0.00140309	0.19249	0.560663	0.00144235	0.197386	0.544319	0.00139901	0.188871
	9.85	0.559006	0.00143456	0.194334	0.558275	0.00145056	0.196695	0.543231	0.00139187	0.189412
	9.86667	0.562319	0.00141085	0.192673	0.556791	0.0014522	0.198086	0.544743	0.00139034	0.188539
	9.88333	0.56062	0.00143934	0.197132	0.559154	0.00145308	0.197619	0.546956	0.00139262	0.188683
	9.9	0.566942	0.0014137	0.192019	0.556201	0.00145694	0.197757	0.550839	0.00139686	0.187491
	9.91667	0.565081	0.00141905	0.193933	0.557689	0.00142818	0.196083	0.550768	0.00139211	0.188553
	9.93333	0.567339	0.00141417	0.193208	0.557883	0.00142677	0.195112	0.551023	0.00138579	0.186793
	9.95	0.56137	0.00141188	0.192254	0.55633	0.00145323	0.197029	0.548949	0.00140462	0.188235
	9.96667	0.561949	0.00141497	0.192966	0.561643	0.00143711	0.193695	0.55081	0.00138557	0.186503
	9.98333	0.561916	0.00143546	0.193559	0.557891	0.00145097	0.196589	0.548993	0.00139009	0.187085
	10	0.561501	0.00141238	0.19224	0.558038	0.001436	0.194985	0.549273	0.00140082	0.188461
	10.0167	0.560372	0.0014395	0.195215	0.557949	0.00144731	0.196807	0.546828	0.00138996	0.187897
	10.0333	0.559772	0.00144486	0.194885	0.56043	0.0014471	0.19731	0.545944	0.00138509	0.18632
	10.05	0.559568	0.00142131	0.192654	0.558218	0.00144686	0.195979	0.546932	0.00139603	0.187234
	10.0667	0.557124	0.00141717	0.193021	0.556442	0.00144494	0.195404	0.545196	0.00138354	0.185477
	10.0833	0.557763	0.00142351	0.19209	0.559409	0.00145658	0.194539	0.545297	0.00140392	0.188288
	10.1	0.560858	0.00142104	0.192134	0.561716	0.00144794	0.194644	0.545408	0.00139436	0.187052
	10.1167	0.557293	0.0014343	0.19195	0.556734	0.00144816	0.196101	0.547746	0.00139274	0.185319
	10.1333	0.557129	0.00141703	0.189575	0.555471	0.00147402	0.196929	0.547617	0.00139975	0.185909
	10.15	0.560039	0.0014302	0.19187	0.557781	0.00144908	0.193755	0.546694	0.00138896	0.185405
	10.1667	0.559311	0.00140449	0.189726	0.555968	0.0014499	0.194351	0.539763	0.00140441	0.186368
	10.1833	0.55641	0.00140542	0.188959	0.555739	0.00145107	0.195028	0.544933	0.00139619	0.18582
	10.2	0.555188	0.0014524	0.194003	0.556942	0.00146191	0.195355	0.546486	0.0014222	0.187591
	10.2167	0.559331	0.00143432	0.192455	0.55899	0.00144488	0.192533	0.546268	0.00142383	0.187487
	10.2333	0.558964	0.00142624	0.190123	0.555065	0.00144849	0.192093	0.5468	0.00142552	0.188389
	10.25	0.556733	0.00140847	0.188114	0.555233	0.00143849	0.192085	0.546553	0.00141697	0.186223
	10.2667	0.558731	0.00142225	0.190767	0.556876	0.00145585	0.193809	0.548495	0.00143644	0.18687
	10.2833	0.558306	0.00141957	0.188814	0.555679	0.00146845	0.194108	0.549934	0.00142807	0.187312
	10.3	0.555358	0.00142811	0.190024	0.553104	0.00145208	0.19341	0.551528	0.00145604	0.18966
	10.3167	0.560556	0.00142303	0.189808	0.552021	0.00144726	0.19205	0.551632	0.0014685	0.190634
	10.3333	0.560008	0.00144673	0.191264	0.554466	0.00147655	0.195296	0.552593	0.00144714	0.190023
	10.35	0.556626	0.00146879	0.193229	0.551718	0.00146163	0.195722	0.54992	0.00145369	0.19015
	10.3667	0.55883	0.00145019	0.192073	0.559308	0.00146533	0.193584	0.552739	0.00145041	0.189177
	10.3833	0.560045	0.00146426	0.193255	0.55508	0.00147597	0.194581	0.550132	0.00145095	0.190975
	10.4	0.556067	0.00148283	0.194375	0.554604	0.00145957	0.192885	0.554401	0.00145123	0.188822
	10.4167	0.557519	0.00147681	0.194994	0.55327	0.00146705	0.194676	0.555374	0.00144605	0.189034
	10.4333	0.556816	0.00147814	0.194564	0.555643	0.00146107	0.19285	0.549311	0.00142688	0.186146
	10.45	0.557868	0.00148366	0.195938	0.551579	0.00147067	0.195068	0.552333	0.00144455	0.188574
	10.4667	0.55888	0.00147799	0.19378	0.557997	0.00150098	0.195105	0.553172	0.00144024	0.187254
	10.4833	0.555201	0.00145393	0.192051	0.553378	0.00147326	0.19486	0.555006	0.00146124	0.189731
	10.5	0.556859	0.00145898	0.192895	0.552953	0.00148901	0.195821	0.55277	0.00144255	0.186892
	10.5167	0.557742	0.00147337	0.19336	0.555108	0.00147332	0.193499	0.554008	0.00142731	0.185397
	10.5333	0.557883	0.00148752	0.195302	0.552589	0.0014799	0.195425	0.553279	0.00143389	0.186069
	10.55	0.558264	0.00146053	0.192275	0.552051	0.00149547	0.196255	0.551696	0.00144576	0.187454
	10.5667	0.55806	0.00146728	0.192108	0.552832	0.00149069	0.195258	0.552295	0.00143369	0.187682
	10.5833	0.558855	0.00146731	0.192777	0.555091	0.00148826	0.195149	0.551052	0.00143099	0.186479
	10.6	0.560866	0.00148604	0.194536	0.553473	0.00148388	0.196057	0.552124	0.00143112	0.185594
	10.6167	0.558133	0.00150449	0.195838	0.553556	0.00150043	0.197891	0.551166	0.00143173	0.185004
	10.6333	0.55951	0.00148427	0.193616	0.551425	0.00151046	0.198204	0.552029	0.00144253	0.184695
	10.65	0.55783	0.00147619	0.192086	0.554422	0.00150213	0.196819	0.551258	0.00145616	0.187325
	10.6667	0.563497	0.00146659	0.193168	0.557945	0.00149068	0.195694	0.550595	0.00145394	0.187998
	10.6833	0.560074	0.00150173	0.195259	0.549608	0.00153428	0.199969	0.550236	0.00145533	0.187545
	10.7	0.556928	0.0015182	0.19653	0.553927	0.00152117	0.197957	0.551691	0.00144215	0.188016
	10.7167	0.559006	0.00151788	0.196769	0.550111	0.00151376	0.196852	0.552915	0.00146878	0.189284
	10.7333	0.560675	0.00154448	0.200038	0.552879	0.00153083	0.199143	0.552258	0.00147344	0.189319
	10.75	0.560619	0.00155819	0.201537	0.55193	0.00152651	0.199068	0.551303	0.00143573	0.186441
	10.7667	0.560139	0.00153933	0.199306	0.549516	0.00152346	0.197915	0.552717	0.00145037	0.188034
	10.7833	0.558139	0.00151042	0.196133	0.546877	0.00153973	0.199975	0.551815	0.00145198	0.187244
	10.8	0.557739	0.00154454	0.199569	0.550813	0.00151798	0.197704	0.553778	0.00145676	0.188402
	10.8167	0.557728	0.00155952	0.198922	0.551046	0.00153335	0.199271	0.552158	0.001461	0.187646
	10.8333	0.557271	0.0015305	0.196888	0.550559	0.00153624	0.19938	0.549772	0.00143808	0.187943
	10.85	0.555058	0.0015361	0.196861	0.550108	0.00154422	0.199677	0.552634	0.00146335	0.189514
	10.8667	0.556208	0.00154927	0.198046	0.553437	0.00154992	0.19938	0.549313	0.00146072	0.188383
	10.8833	0.5593	0.0015522	0.197795	0.550743	0.00156391	0.201101	0.553239	0.00147369	0.187923
	10.9	0.557263	0.00152477	0.195973	0.550008	0.00156908	0.203412	0.551782	0.00148331	0.189289
	10.9167	0.554866	0.00154457	0.198884	0.553289	0.00156294	0.201868	0.553782	0.00144001	0.187511
	10.9333	0.55795	0.00153475	0.196801	0.555389	0.00155887	0.200041	0.548415	0.00147867	0.189939
	10.95	0.560347	0.00153451	0.195907	0.555756	0.00157043	0.203266	0.546885	0.00146279	0.187066
	10.9667	0.554863	0.00156551	0.199804	0.555012	0.00157753	0.203782	0.550086	0.00147491	0.187829
	10.9833	0.555315	0.00153466	0.195469	0.550893	0.00158322	0.202856	0.550203	0.00147532	0.188553
	11	0.559769	0.00154921	0.196878	0.553487	0.00157354	0.2011	0.548817	0.00148304	0.188626
	11.0167	0.557528	0.00154095	0.19682	0.556466	0.00158124	0.202028	0.549918	0.00144799	0.186161
	11.0333	0.556104	0.00156168	0.197124	0.554191	0.00157428	0.202092	0.551385	0.00147128	0.189475
	11.05	0.553775	0.00155608	0.197707	0.552523	0.00158392	0.204424	0.545737	0.00145674	0.187019
	11.0667	0.561944	0.00156372	0.197258	0.556202	0.00160526	0.20499	0.550342	0.00146273	0.186009
	11.0833	0.560014	0.00156783	0.198242	0.554143	0.00161003	0.205214	0.549193	0.00148496	0.190116
	11.1	0.559575	0.00156696	0.198782	0.553627	0.00159936	0.204543	0.549122	0.00147664	0.189471
	11.1167	0.560309	0.0015678	0.198021	0.554107	0.00158898	0.204577	0.545111	0.00147681	0.18932
	11.1333	0.556412	0.00155979	0.196663	0.557836	0.00159872	0.204636	0.547175	0.00148517	0.188985
	11.15	0.557702	0.00157369	0.197779	0.550409	0.00157938	0.203329	0.543062	0.0015127	0.192803
	11.1667	0.562182	0.00155943	0.198851	0.551497	0.00161068	0.204816	0.546657	0.00150284	0.191174
	11.1833	0.555918	0.00155763	0.196977	0.553404	0.00159863	0.203309	0.545693	0.00149673	0.188623
	11.2	0.557614	0.00155426	0.196182	0.547821	0.00160457	0.204964	0.551068	0.0014947	0.189373
	11.2167	0.55393	0.00157145	0.19628	0.550081	0.00159509	0.203397	0.549058	0.00151205	0.191613
	11.2333	0.55499	0.00155154	0.194679	0.550391	0.00159186	0.202766	0.548033	0.001509	0.191898
	11.25	0.555352	0.00154968	0.193815	0.547662	0.00159665	0.203715	0.546756	0.00150925	0.190679
	11.2667	0.553742	0.0015707	0.195311	0.550747	0.00159098	0.204055	0.546692	0.00152523	0.190416
	11.2833	0.55527	0.00155034	0.194628	0.547076	0.00160286	0.20283	0.549967	0.00151337	0.192305
	11.3	0.556332	0.00153785	0.19484	0.549615	0.00162373	0.205105	0.551496	0.00150668	0.191052
	11.3167	0.555559	0.00155746	0.194458	0.548482	0.001619	0.204565	0.546485	0.00150016	0.190124
	11.3333	0.5533	0.00154339	0.193891	0.547766	0.00163746	0.20645	0.546826	0.00151174	0.190623
	11.35	0.553014	0.00155602	0.194191	0.548387	0.00161964	0.206433	0.548142	0.00150242	0.191014
	11.3667	0.552082	0.00156347	0.195658	0.55231	0.00159135	0.202852	0.546285	0.00150255	0.190249
	11.3833	0.551962	0.00154112	0.193126	0.553745	0.00161575	0.204231	0.546525	0.00151362	0.19119
	11.4	0.553358	0.00156048	0.195782	0.554032	0.00160778	0.204555	0.5515	0.00148911	0.190041
	11.4167	0.554863	0.00152032	0.191004	0.549112	0.00163412	0.206417	0.547433	0.00148423	0.188713
	11.4333	0.551525	0.00155502	0.193873	0.547995	0.00160986	0.204597	0.5517	0.00148939	0.187746
	11.45	0.552934	0.00154213	0.191634	0.548958	0.00159646	0.202656	0.547893	0.00148763	0.188043
	11.4667	0.554154	0.00155779	0.194125	0.551448	0.00160013	0.203481	0.549811	0.00147186	0.187707
	11.4833	0.553359	0.00154512	0.192732	0.546186	0.00161824	0.204846	0.54721	0.00147684	0.187273
	11.5	0.551817	0.00156423	0.194537	0.549424	0.00163475	0.206425	0.547095	0.00150356	0.187354
	11.5167	0.554197	0.00158497	0.197129	0.547075	0.0016386	0.206652	0.549758	0.00149845	0.187324
	11.5333	0.553734	0.00153633	0.192293	0.548586	0.00161504	0.202924	0.546779	0.00151805	0.189374
	11.55	0.553792	0.00156011	0.193221	0.546802	0.00162817	0.204353	0.549604	0.00148418	0.187553
	11.5667	0.549129	0.00156485	0.193972	0.550461	0.00162031	0.204152	0.552155	0.00149122	0.18726
	11.5833	0.549541	0.00154509	0.192505	0.548541	0.00163084	0.205919	0.548508	0.00148984	0.185335
	11.6	0.54847	0.00157031	0.193538	0.549706	0.00162199	0.206159	0.552229	0.00148224	0.185244
	11.6167	0.550654	0.00155964	0.192652	0.549015	0.00163202	0.204134	0.551241	0.00149014	0.184807
	11.6333	0.54996	0.00158843	0.194575	0.549166	0.00162391	0.20354	0.550448	0.00150534	0.186468
	11.65	0.54668	0.00157537	0.193597	0.548558	0.00162848	0.204003	0.552062	0.00150072	0.186687
	11.6667	0.54953	0.00158312	0.195231	0.548215	0.001622	0.20264	0.551688	0.00149057	0.184951
	11.6833	0.548173	0.00160217	0.196532	0.546963	0.00161055	0.201029	0.553501	0.0014541	0.181395
	11.7	0.552898	0.00157002	0.193259	0.544166	0.00160973	0.204454	0.549693	0.00149969	0.184997
	11.7167	0.553274	0.00157638	0.19288	0.545673	0.00162948	0.204056	0.553459	0.00149607	0.1844
	11.7333	0.549389	0.00155915	0.191649	0.545433	0.00168005	0.207518	0.551927	0.00147945	0.183404
	11.75	0.552147	0.00156806	0.192239	0.547658	0.00164175	0.204311	0.550831	0.00149858	0.185715
	11.7667	0.552834	0.00155747	0.190337	0.548467	0.00164329	0.203661	0.546428	0.00150552	0.1874
	11.7833	0.552686	0.00156516	0.192152	0.547892	0.00166162	0.203987	0.550801	0.00149014	0.184555
	11.8	0.555182	0.00158712	0.193908	0.550748	0.00163437	0.204139	0.548894	0.0014983	0.185867
	11.8167	0.558478	0.00156189	0.190436	0.548559	0.00164611	0.2033	0.550635	0.00147227	0.182947
	11.8333	0.553429	0.00154012	0.190141	0.551455	0.00164883	0.203655	0.548373	0.00147623	0.183724
	11.85	0.553196	0.00155641	0.191704	0.549548	0.00163941	0.202605	0.54569	0.00152851	0.187603
	11.8667	0.55509	0.00154544	0.189226	0.551689	0.00164502	0.202859	0.553502	0.00150878	0.185027
	11.8833	0.551657	0.00154714	0.189485	0.550317	0.00161257	0.201235	0.55329	0.00148737	0.183712
	11.9	0.554366	0.00157556	0.19059	0.549253	0.00162629	0.202752	0.552529	0.0015102	0.185668
	11.9167	0.550643	0.00159134	0.193674	0.550661	0.0016271	0.199537	0.553118	0.00151902	0.184554
	11.9333	0.554984	0.0015656	0.19047	0.547002	0.00164312	0.201468	0.552246	0.00151931	0.186566
	11.95	0.55299	0.00157525	0.191327	0.553888	0.00162974	0.201007	0.555924	0.00153836	0.185588
	11.9667	0.552384	0.00158189	0.191656	0.553223	0.00163576	0.200913	0.551889	0.00152597	0.186468
	11.9833	0.552082	0.00157301	0.191727	0.55097	0.00161704	0.199146	0.553013	0.00155444	0.188388
	12	0.55145	0.00156349	0.18915	0.553637	0.00160699	0.197464	0.556121	0.00152739	0.18711
	12.0167	0.552552	0.00158186	0.191045	0.549275	0.0016081	0.197672	0.551819	0.00156726	0.190162
	12.0333	0.555364	0.0015759	0.188213	0.548206	0.00158842	0.195995	0.555098	0.00155804	0.189428
	12.05	0.55074	0.00157365	0.18908	0.549748	0.00163455	0.19979	0.555057	0.00157663	0.191046
	12.0667	0.552438	0.00157767	0.189544	0.54992	0.00163181	0.199221	0.556202	0.00153881	0.187381
	12.0833	0.552183	0.00159894	0.192225	0.546456	0.00162908	0.199088	0.556846	0.00154895	0.187243
	12.1	0.550463	0.00159804	0.191311	0.546242	0.00164008	0.199801	0.55446	0.00152983	0.185514
	12.1167	0.547725	0.00158617	0.189187	0.550652	0.00162404	0.198877	0.554114	0.00153377	0.187528
	12.1333	0.545826	0.00161892	0.192896	0.544447	0.00164768	0.20032	0.554086	0.00153127	0.185081
	12.15	0.546807	0.00158319	0.189805	0.550966	0.00165233	0.200266	0.552621	0.00154363	0.186849
	12.1667	0.549725	0.00163121	0.193799	0.546742	0.00164811	0.201366	0.552339	0.00153582	0.185752
	12.1833	0.547601	0.00161947	0.192758	0.549315	0.00165433	0.200187	0.553898	0.00152761	0.184917
	12.2	0.549895	0.0015853	0.191329	0.549814	0.00164331	0.198963	0.554846	0.00156733	0.188164
	12.2167	0.552032	0.00160532	0.192632	0.550528	0.0016792	0.201811	0.554292	0.00154209	0.185846
	12.2333	0.548842	0.00161062	0.19211	0.547565	0.00164975	0.200409	0.555844	0.00156853	0.18768
	12.25	0.549452	0.00160924	0.191411	0.551775	0.00167658	0.202748	0.547872	0.00155427	0.187353
	12.2667	0.554559	0.00160661	0.192136	0.545631	0.00165557	0.199515	0.550143	0.00157834	0.190581
	12.2833	0.549849	0.00159881	0.189889	0.546796	0.00165617	0.198396	0.552259	0.00153005	0.185276
	12.3	0.547362	0.00160231	0.19054	0.551535	0.00166297	0.200013	0.553753	0.00156054	0.187375
	12.3167	0.547341	0.00160132	0.19088	0.54682	0.00166016	0.199682	0.554381	0.00158664	0.19031
	12.3333	0.549986	0.0015745	0.188888	0.543322	0.00165564	0.200449	0.556758	0.00156034	0.186486
	12.35	0.547363	0.00158705	0.189371	0.54383	0.00163253	0.197414	0.553642	0.00157884	0.187723
	12.3667	0.550931	0.00160326	0.190295	0.544075	0.00164305	0.19821	0.555013	0.00158417	0.188403
	12.3833	0.550368	0.00162088	0.192428	0.547985	0.00166721	0.197549	0.553177	0.00156215	0.186316
	12.4	0.551566	0.00160793	0.19191	0.544866	0.00165022	0.198198	0.558182	0.00155319	0.184333
	12.4167	0.553699	0.001623	0.192139	0.549744	0.00163919	0.19573	0.552446	0.00155309	0.186118
	12.4333	0.552014	0.00159744	0.189254	0.546043	0.00164032	0.196483	0.555452	0.00158141	0.18836
	12.45	0.550326	0.0016056	0.189923	0.545286	0.00163895	0.198381	0.549915	0.00159238	0.190275
	12.4667	0.549857	0.00159648	0.191091	0.543038	0.00163751	0.196153	0.558198	0.00158832	0.189303
	12.4833	0.551565	0.00160853	0.189821	0.545987	0.00165586	0.198407	0.551647	0.00160606	0.191181
	12.5	0.547194	0.00165293	0.195431	0.549258	0.00163663	0.196907	0.551939	0.0015839	0.188571
	12.5167	0.550482	0.00166011	0.196055	0.547677	0.00165913	0.198021	0.552268	0.00156724	0.186666
	12.5333	0.551494	0.00160752	0.190483	0.547229	0.00168122	0.200756	0.553503	0.0015883	0.189007
	12.55	0.555853	0.00162686	0.192829	0.54976	0.00165735	0.198965	0.55332	0.00158881	0.188406
	12.5667	0.554369	0.00159698	0.189051	0.54506	0.0016423	0.196493	0.552849	0.00156075	0.186489
	12.5833	0.553512	0.00160766	0.190391	0.550606	0.00165801	0.198615	0.553883	0.00155229	0.185458
	12.6	0.55295	0.00162143	0.19185	0.552831	0.00165599	0.19766	0.549873	0.00158874	0.187619
	12.6167	0.549984	0.0016074	0.190841	0.546885	0.00166303	0.199661	0.553868	0.00158594	0.187033
	12.6333	0.551446	0.00164107	0.194361	0.547507	0.00166099	0.198556	0.552099	0.0015889	0.186762
	12.65	0.550663	0.00164793	0.192187	0.552783	0.00165281	0.197301	0.55051	0.00157437	0.188307
	12.6667	0.550789	0.00163631	0.192299	0.552188	0.00163925	0.19718	0.552432	0.00157423	0.185946
	12.6833	0.55501	0.00166917	0.194471	0.548444	0.00165874	0.197808	0.551707	0.00158791	0.188012
	12.7	0.549989	0.00164945	0.194586	0.549005	0.00165699	0.197668	0.553407	0.00156563	0.183913
	12.7167	0.555119	0.00164384	0.192378	0.546202	0.00167452	0.199226	0.551313	0.0015993	0.186913
	12.7333	0.55134	0.00162673	0.191981	0.54249	0.0016884	0.199375	0.551475	0.00159167	0.186341
	12.75	0.552062	0.00164774	0.192172	0.552288	0.00165941	0.196631	0.552926	0.00157513	0.185284
	12.7667	0.553097	0.00162184	0.189991	0.545308	0.00168786	0.199568	0.554936	0.00156678	0.185039
	12.7833	0.552097	0.00165244	0.193131	0.549171	0.00169963	0.200873	0.55083	0.00158086	0.185123
	12.8	0.55415	0.00160388	0.189	0.544124	0.00169304	0.201543	0.551371	0.00157371	0.18448
	12.8167	0.548043	0.00162075	0.189746	0.545576	0.00171055	0.202149	0.554681	0.00158273	0.184522
	12.8333	0.549747	0.00162389	0.189335	0.546152	0.00170062	0.200601	0.551748	0.00158779	0.186462
	12.85	0.548578	0.00161444	0.188959	0.550047	0.00170668	0.200228	0.554576	0.0015922	0.18679
	12.8667	0.550176	0.00160272	0.187429	0.54749	0.00169886	0.200839	0.557285	0.00156908	0.184839
	12.8833	0.548067	0.00161041	0.188844	0.54607	0.00166064	0.195434	0.55528	0.00161737	0.18847
	12.9	0.547241	0.00161078	0.187813	0.549918	0.00164933	0.195812	0.560915	0.00162438	0.188015
	12.9167	0.549821	0.00162242	0.188704	0.549024	0.00165331	0.195686	0.558148	0.00155977	0.184331
	12.9333	0.55209	0.00164474	0.192118	0.549673	0.00168964	0.198243	0.557616	0.00162141	0.188642
	12.95	0.547843	0.00159402	0.185058	0.543057	0.00166569	0.195092	0.555223	0.00161215	0.187391
	12.9667	0.548694	0.00161255	0.189163	0.542662	0.00167235	0.197294	0.55552	0.0016264	0.18902
	12.9833	0.548145	0.00164878	0.189896	0.540627	0.00167787	0.197782	0.55866	0.00160122	0.187882
	13	0.548616	0.00163961	0.190907	0.542058	0.00167897	0.197798	0.557249	0.00161944	0.188907
	13.0167	0.547489	0.00162216	0.189557	0.54342	0.00167497	0.197213	0.554565	0.00161556	0.189441
	13.0333	0.550435	0.0016329	0.189078	0.543911	0.00165942	0.194888	0.557308	0.00162454	0.18865
	13.05	0.546874	0.00162031	0.188159	0.543869	0.00166359	0.195244	0.558056	0.00164008	0.190469
	13.0667	0.550526	0.00164871	0.189982	0.54487	0.00164026	0.193544	0.556347	0.0016206	0.188367
	13.0833	0.54956	0.00164214	0.189552	0.542972	0.00164526	0.195017	0.555818	0.00164134	0.189324
	13.1	0.552458	0.00163524	0.190075	0.540936	0.00165825	0.194305	0.556883	0.00164488	0.189297
	13.1167	0.549105	0.00164862	0.192726	0.547642	0.00167693	0.195533	0.556229	0.00163089	0.187808
	13.1333	0.550769	0.00165026	0.190346	0.546655	0.00166614	0.194604	0.559119	0.00166283	0.191594
	13.15	0.551698	0.00167504	0.193146	0.544158	0.00167799	0.195865	0.556058	0.0016424	0.190008
	13.1667	0.55117	0.00166107	0.192941	0.548683	0.00168243	0.196233	0.555591	0.00162942	0.189321
	13.1833	0.549813	0.00167195	0.195124	0.549777	0.00166227	0.19346	0.558511	0.00167617	0.190745
	13.2	0.552502	0.0016282	0.19036	0.544866	0.00169466	0.198022	0.556369	0.00165354	0.189155
	13.2167	0.552222	0.00166152	0.193751	0.542796	0.00168454	0.198498	0.556991	0.00164107	0.18888
	13.2333	0.552622	0.00168183	0.194177	0.544775	0.00167835	0.195865	0.557309	0.00166954	0.191575
	13.25	0.554761	0.00169334	0.195909	0.545981	0.00170561	0.197674	0.558753	0.00167499	0.191813
	13.2667	0.55543	0.00164811	0.190982	0.543459	0.00169968	0.198382	0.560572	0.00163607	0.187456
	13.2833	0.55291	0.00165236	0.191802	0.546731	0.001713	0.198042	0.562095	0.00164444	0.186476
	13.3	0.553483	0.00167252	0.193015	0.54394	0.00171737	0.199629	0.556345	0.00164346	0.188762
	13.3167	0.554031	0.00168346	0.193393	0.544386	0.00170312	0.198214	0.558309	0.00166447	0.189216
	13.3333	0.55387	0.0016779	0.192381	0.539618	0.00167385	0.195819	0.559806	0.00167049	0.190076
	13.35	0.553737	0.00167464	0.193695	0.54507	0.0016886	0.197624	0.558685	0.00168208	0.190499
	13.3667	0.551535	0.00166201	0.191391	0.542083	0.00168564	0.196953	0.560791	0.00166301	0.190151
	13.3833	0.552985	0.00165245	0.190398	0.541424	0.00171645	0.19876	0.557942	0.00167833	0.188071
	13.4	0.548896	0.00166823	0.192245	0.542199	0.00170342	0.198666	0.563481	0.00169813	0.190426
	13.4167	0.552309	0.0016603	0.191021	0.547945	0.00167047	0.197143	0.556381	0.00167267	0.189463
	13.4333	0.551109	0.00169617	0.19279	0.543193	0.00172438	0.199045	0.556318	0.00168133	0.189924
	13.45	0.549052	0.00169866	0.193006	0.538448	0.00172857	0.199175	0.559485	0.00168922	0.188868
	13.4667	0.551485	0.00169909	0.193391	0.545703	0.00171274	0.19901	0.56395	0.00166149	0.187954
	13.4833	0.548627	0.00169801	0.193834	0.543695	0.0017139	0.198746	0.559136	0.00167988	0.188567
	13.5	0.550898	0.00169674	0.19281	0.540929	0.00168905	0.195325	0.566244	0.00169959	0.188755
	13.5167	0.549874	0.00167849	0.190987	0.541512	0.0017142	0.198062	0.561997	0.00167063	0.188286
	13.5333	0.548397	0.00168003	0.190363	0.545771	0.00169512	0.196261	0.559055	0.00171907	0.192121
	13.55	0.552706	0.00170543	0.19391	0.541794	0.00175471	0.200367	0.564821	0.00165721	0.185549
	13.5667	0.549979	0.00166816	0.189695	0.538903	0.00170219	0.197036	0.561287	0.00170146	0.190708
	13.5833	0.54712	0.00167067	0.191049	0.540721	0.00172905	0.199178	0.561472	0.00171609	0.192753
	13.6	0.55268	0.00169379	0.192921	0.540279	0.00174088	0.198689	0.564577	0.00166922	0.187741
	13.6167	0.550415	0.00170313	0.193693	0.537127	0.00175603	0.200726	0.557768	0.0016902	0.188182
	13.6333	0.551191	0.00169841	0.193066	0.537962	0.0017539	0.198664	0.562963	0.00169282	0.188489
	13.65	0.555819	0.00166976	0.19	0.539876	0.0017577	0.20094	0.564284	0.0016927	0.189673
	13.6667	0.553727	0.00168075	0.190385	0.535604	0.00175871	0.202603	0.562311	0.0016656	0.187231
	13.6833	0.553588	0.00170965	0.192653	0.539087	0.00178891	0.202226	0.557794	0.00166324	0.187954
	13.7	0.552256	0.00168195	0.189986	0.539896	0.00174593	0.199021	0.560691	0.00168839	0.187958
	13.7167	0.554817	0.00170252	0.19163	0.536285	0.00178803	0.202166	0.559805	0.00170362	0.190524
	13.7333	0.552949	0.00169675	0.189551	0.542193	0.00175253	0.197819	0.562521	0.00168046	0.187647
	13.75	0.552681	0.00169826	0.190863	0.540516	0.00176426	0.200016	0.563557	0.00165393	0.184278
	13.7667	0.553332	0.00169616	0.190325	0.5382	0.00177207	0.200439	0.563675	0.00164559	0.183237
	13.7833	0.55616	0.0017139	0.191589	0.53868	0.00175665	0.201296	0.56564	0.00168024	0.18702
	13.8	0.556804	0.00170337	0.19174	0.541267	0.00177775	0.20164	0.55923	0.00165725	0.185434
	13.8167	0.557171	0.00171277	0.192601	0.539653	0.00180723	0.202845	0.563782	0.00165149	0.183932
	13.8333	0.555752	0.0016958	0.191114	0.541806	0.0017576	0.200375	0.559455	0.00168904	0.187963
	13.85	0.556236	0.00168598	0.192068	0.541671	0.00177268	0.200728	0.557229	0.00170107	0.189591
	13.8667	0.553204	0.0016609	0.187938	0.542852	0.00175669	0.200016	0.555302	0.00169481	0.188147
	13.8833	0.552773	0.00164468	0.185689	0.540717	0.00173587	0.199421	0.555047	0.00167757	0.185651
	13.9	0.555072	0.0016763	0.189837	0.542586	0.00178123	0.202254	0.555187	0.00168144	0.185736
	13.9167	0.558663	0.0016987	0.188518	0.543739	0.00177369	0.19998	0.554423	0.00165933	0.185475
	13.9333	0.557818	0.00170282	0.190815	0.541418	0.00176584	0.199423	0.555592	0.00166385	0.183106
	13.95	0.557113	0.00167711	0.188076	0.538037	0.00176584	0.201314	0.550395	0.00167013	0.184071
	13.9667	0.551764	0.00170894	0.190813	0.537755	0.00178806	0.201734	0.553378	0.00164725	0.183859
	13.9833	0.553469	0.00169167	0.189006	0.536169	0.00178608	0.201709	0.555389	0.00167786	0.183579
	14	0.557889	0.00171266	0.190859	0.538979	0.00177175	0.200482	0.554531	0.0016501	0.183458
	14.0167	0.556321	0.00174409	0.193735	0.538358	0.00176497	0.201044	0.554991	0.00167595	0.184613
	14.0333	0.557415	0.00171094	0.191097	0.54043	0.00175414	0.197946	0.557142	0.00165141	0.18382
	14.05	0.55622	0.00170575	0.189952	0.538193	0.00178022	0.199512	0.553595	0.00168383	0.184892
	14.0667	0.551053	0.00174907	0.192088	0.534755	0.00176735	0.19758	0.552292	0.00166643	0.185356
	14.0833	0.551926	0.00170888	0.191821	0.539401	0.00174168	0.195091	0.553012	0.0016925	0.186076
	14.1	0.554161	0.00170122	0.188268	0.540525	0.00175587	0.197502	0.55514	0.00169817	0.185661
	14.1167	0.553374	0.00169512	0.1874	0.538669	0.00174059	0.194635	0.554273	0.00172459	0.186224
	14.1333	0.548748	0.00171382	0.188115	0.53937	0.00176373	0.196749	0.550886	0.00170305	0.186816
	14.15	0.54865	0.00172208	0.188959	0.541406	0.00175252	0.197708	0.55279	0.00170779	0.187001
	14.1667	0.551683	0.0017141	0.188738	0.537663	0.00176269	0.198285	0.555034	0.00172315	0.187571
	14.1833	0.548017	0.00172518	0.188258	0.537088	0.00176896	0.197942	0.554985	0.00172483	0.187484
	14.2	0.547197	0.00171471	0.1884	0.538751	0.00177476	0.198899	0.556492	0.00173054	0.187331
	14.2167	0.551901	0.00171555	0.189543	0.536237	0.00173615	0.19441	0.560245	0.00174523	0.188985
	14.2333	0.552669	0.00173469	0.188299	0.534625	0.00173293	0.19496	0.561933	0.00173446	0.187506
	14.25	0.553103	0.00171149	0.187046	0.532229	0.00172772	0.194719	0.55653	0.00173884	0.189677
	14.2667	0.553238	0.001729	0.187403	0.53423	0.00174702	0.193628	0.559786	0.00174756	0.190034
	14.2833	0.55401	0.00170677	0.185505	0.533049	0.00174632	0.195214	0.559522	0.00171855	0.186493
	14.3	0.548577	0.00172974	0.186876	0.534956	0.0017532	0.194834	0.560225	0.00176267	0.189771
	14.3167	0.55227	0.00175744	0.191561	0.535362	0.00172746	0.193676	0.552985	0.00176232	0.189046
	14.3333	0.552266	0.00171274	0.187832	0.537769	0.00174179	0.194824	0.554801	0.00171399	0.187328
	14.35	0.554085	0.00170285	0.187042	0.532643	0.00174347	0.19484	0.556103	0.00177306	0.191539
	14.3667	0.55037	0.00169856	0.185322	0.533689	0.0017493	0.191554	0.556428	0.00175179	0.189347
	14.3833	0.548248	0.00176564	0.190909	0.533252	0.00176092	0.193573	0.552505	0.00177634	0.192394
	14.4	0.550416	0.00173618	0.188181	0.533451	0.00172146	0.191948	0.553215	0.00177867	0.191536
	14.4167	0.553359	0.00174014	0.188908	0.525328	0.00175734	0.193571	0.561338	0.00173401	0.188689
	14.4333	0.555698	0.0017514	0.190701	0.531971	0.00177882	0.194446	0.556361	0.00177461	0.191297
	14.45	0.553295	0.0017029	0.185499	0.529483	0.00175954	0.195626	0.555322	0.00178268	0.191587
	14.4667	0.553257	0.00174996	0.190014	0.533499	0.00176813	0.194688	0.557475	0.00177034	0.192218
	14.4833	0.554661	0.0017552	0.188715	0.534382	0.00175022	0.192237	0.553444	0.00178379	0.193441
	14.5	0.554543	0.00173282	0.186952	0.529812	0.00174396	0.191653	0.553688	0.00178726	0.192071
	14.5167	0.550782	0.00172268	0.187051	0.530653	0.00176672	0.195835	0.557893	0.00177373	0.192063
	14.5333	0.555787	0.00174841	0.18895	0.52846	0.00177588	0.194262	0.55562	0.00177212	0.193429
	14.55	0.556367	0.00171215	0.186554	0.535778	0.00176259	0.19521	0.561069	0.00179599	0.194174
	14.5667	0.555483	0.00172547	0.188329	0.533123	0.00176841	0.195511	0.559453	0.00176734	0.190979
	14.5833	0.555108	0.00171777	0.186202	0.533158	0.0017808	0.194287	0.560971	0.00177978	0.191084
	14.6	0.552546	0.00170879	0.184716	0.535786	0.00183285	0.19978	0.561208	0.00178196	0.192929
	14.6167	0.55442	0.00173277	0.189618	0.53463	0.00179207	0.195877	0.555293	0.00177925	0.193088
	14.6333	0.55312	0.00174258	0.188682	0.538481	0.00180167	0.198339	0.558145	0.00177846	0.191571
	14.65	0.553868	0.0017232	0.185658	0.540311	0.00179265	0.194476	0.558781	0.00177182	0.191463
	14.6667	0.551342	0.00169963	0.184721	0.536236	0.00180945	0.195379	0.554176	0.00180654	0.193806
	14.6833	0.554098	0.00171427	0.18568	0.538492	0.00178681	0.196874	0.554106	0.00178752	0.193407
	14.7	0.553217	0.00173439	0.185936	0.539684	0.00183498	0.199448	0.557788	0.00180905	0.193652
	14.7167	0.555465	0.00169011	0.184291	0.539522	0.00179305	0.196958	0.559188	0.00179612	0.191907
	14.7333	0.556237	0.00170872	0.186728	0.542303	0.00180451	0.199527	0.554175	0.00180591	0.193089
	14.75	0.55814	0.00173571	0.187361	0.536895	0.00178933	0.196061	0.556986	0.00175957	0.190001
	14.7667	0.55281	0.00172338	0.18599	0.53674	0.00180282	0.19744	0.555439	0.0017755	0.192221
	14.7833	0.551028	0.00170048	0.185344	0.53944	0.0017791	0.195668	0.558305	0.00178127	0.191095
	14.8	0.548191	0.00168709	0.182806	0.535841	0.00177984	0.195207	0.559261	0.00182132	0.194907
	14.8167	0.551978	0.00169132	0.182631	0.535542	0.00176871	0.193025	0.556331	0.00176809	0.190961
	14.8333	0.553257	0.00168201	0.18255	0.53426	0.00177291	0.193426	0.563071	0.00180455	0.192563
	14.85	0.553281	0.00166658	0.181251	0.531889	0.00177802	0.194244	0.557098	0.0017645	0.189739
	14.8667	0.552527	0.00170204	0.182198	0.534372	0.00183736	0.200222	0.555173	0.00180941	0.19137
	14.8833	0.548767	0.00172554	0.184464	0.538618	0.00182484	0.197749	0.559641	0.0017878	0.190742
	14.9	0.556561	0.00174437	0.186558	0.535867	0.00180951	0.195645	0.559086	0.00178436	0.189714
	14.9167	0.556094	0.00175359	0.185234	0.534611	0.0018453	0.19848	0.556768	0.0018093	0.193197
	14.9333	0.555196	0.0017341	0.1852	0.536041	0.00180372	0.194918	0.554263	0.00181812	0.193687
	14.95	0.555415	0.00174711	0.18498	0.536737	0.00180772	0.194849	0.554015	0.00178747	0.190917
	14.9667	0.557066	0.00177235	0.187207	0.539175	0.00179797	0.195673	0.552384	0.00182617	0.19233
	14.9833	0.551983	0.00174945	0.186823	0.540404	0.00184484	0.198773	0.557184	0.00181252	0.193303
	15	0.562989	0.00176696	0.187164	0.538118	0.00183286	0.199209	0.554629	0.00186009	0.193476
	15.0167	0.55615	0.00177056	0.188229	0.533308	0.00181963	0.198765	0.558392	0.00176903	0.189624
	15.0333	0.556727	0.00176688	0.188154	0.538155	0.00181549	0.19671	0.556288	0.00181369	0.193691
	15.05	0.557316	0.00178938	0.188811	0.533391	0.00182283	0.196756	0.558703	0.00181257	0.192807
	15.0667	0.5528	0.00176847	0.188365	0.531459	0.00180426	0.195644	0.554767	0.00182806	0.194926
	15.0833	0.554797	0.0017703	0.185898	0.534841	0.00182494	0.19396	0.559654	0.0018102	0.192802
	15.1	0.556791	0.00174768	0.186298	0.53902	0.00182347	0.193244	0.555464	0.00182909	0.194357
	15.1167	0.55248	0.00179617	0.18787	0.538853	0.00181682	0.194017	0.561661	0.00183289	0.194217
	15.1333	0.555103	0.00176335	0.187571	0.535799	0.00182133	0.196282	0.564165	0.00185308	0.197994
	15.15	0.553136	0.00180529	0.189289	0.536443	0.00185602	0.197246	0.558022	0.00178824	0.190991
	15.1667	0.552801	0.00177741	0.188347	0.537894	0.00180668	0.194409	0.555944	0.00182984	0.194652
	15.1833	0.549225	0.00179068	0.18697	0.534663	0.00184088	0.19619	0.554081	0.00186676	0.195743
	15.2	0.560257	0.00181624	0.191869	0.539204	0.00187219	0.199535	0.553417	0.00187212	0.196724
	15.2167	0.556595	0.00179821	0.189017	0.537287	0.0018172	0.194228	0.5523	0.00186116	0.196949
	15.2333	0.550235	0.00182023	0.192257	0.532091	0.00185275	0.198071	0.556497	0.0018549	0.197362
	15.25	0.549799	0.00180047	0.187698	0.543042	0.00188149	0.198512	0.551796	0.00186711	0.197314
	15.2667	0.555692	0.0018291	0.192108	0.537276	0.0018464	0.19624	0.553826	0.00185507	0.19612
	15.2833	0.560678	0.00183414	0.191015	0.545371	0.00181151	0.193925	0.559913	0.00186778	0.195475
	15.3	0.556925	0.00183507	0.190556	0.541251	0.00190276	0.198736	0.554149	0.0018606	0.196239
	15.3167	0.558731	0.00184351	0.19356	0.541099	0.0019075	0.202285	0.553261	0.00187551	0.197945
	15.3333	0.560338	0.00184029	0.19215	0.547401	0.00186033	0.198499	0.556911	0.00187197	0.19734
	15.35	0.556112	0.00182174	0.190979	0.546568	0.00183694	0.19699	0.556057	0.00186838	0.194966
	15.3667	0.557355	0.0018594	0.193878	0.539984	0.00185039	0.196211	0.560143	0.00187859	0.195382
	15.3833	0.561087	0.00186946	0.194361	0.539366	0.0018485	0.196525	0.562646	0.0018666	0.194288
	15.4	0.561904	0.0017862	0.187185	0.543444	0.00187929	0.197629	0.558769	0.00187452	0.196136
	15.4167	0.558415	0.00183341	0.189313	0.539163	0.00191614	0.201678	0.556215	0.00188321	0.194983
	15.4333	0.557453	0.00179924	0.188302	0.540661	0.00190957	0.201674	0.555925	0.0018738	0.19683
	15.45	0.554976	0.00181395	0.188633	0.541001	0.00190522	0.201206	0.559808	0.00186762	0.194887
	15.4667	0.550767	0.00181667	0.189335	0.548734	0.00187838	0.198167	0.554798	0.00186005	0.192773
	15.4833	0.552202	0.00181277	0.188867	0.552191	0.00193462	0.202203	0.558512	0.00185688	0.193828
	15.5	0.554603	0.00183003	0.19093	0.540256	0.00189986	0.200685	0.554024	0.00189431	0.196935
	15.5167	0.55036	0.00182718	0.189983	0.543941	0.00189701	0.199141	0.551188	0.0018878	0.196277
	15.5333	0.555559	0.00178712	0.184108	0.543616	0.00192478	0.199565	0.557628	0.00187965	0.19406
	15.55	0.559171	0.00181016	0.187227	0.541023	0.00192606	0.201271	0.563072	0.00191911	0.196097
	15.5667	0.558696	0.00179619	0.186596	0.540666	0.00189591	0.19889	0.562669	0.00189505	0.196199
	15.5833	0.557262	0.0018096	0.185279	0.542281	0.00189452	0.19683	0.557863	0.0019043	0.197001
	15.6	0.554035	0.00176761	0.183568	0.540711	0.00188993	0.197405	0.55705	0.00192355	0.199391
	15.6167	0.556392	0.0018071	0.186105	0.5383	0.00191414	0.198074	0.561925	0.00195681	0.20079
	15.6333	0.559382	0.00181069	0.186501	0.541614	0.00193001	0.200442	0.56083	0.00194541	0.199041
	15.65	0.556536	0.00178673	0.183773	0.540959	0.00190609	0.198929	0.560036	0.00190176	0.196038
	15.6667	0.558267	0.00179199	0.184401	0.536711	0.00191176	0.199758	0.559813	0.00194312	0.197922
	15.6833	0.558688	0.00181952	0.187702	0.5397	0.00193966	0.200884	0.560629	0.00191926	0.198159
	15.7	0.559401	0.00180585	0.185071	0.537802	0.0019465	0.200348	0.56001	0.0018955	0.196264
	15.7167	0.556098	0.00175921	0.180299	0.535704	0.00194301	0.201408	0.564101	0.00193883	0.196989
	15.7333	0.558967	0.00181561	0.18456	0.537559	0.00193179	0.199415	0.559694	0.00189034	0.194714
	15.75	0.556034	0.00178439	0.1815	0.536501	0.00192628	0.199888	0.560483	0.00191713	0.195246
	15.7667	0.558344	0.00178525	0.182986	0.537853	0.00191041	0.199407	0.556764	0.00190257	0.192968
	15.7833	0.555278	0.00179015	0.184672	0.536033	0.0019305	0.200484	0.559415	0.00189814	0.191975
	15.8	0.556511	0.00181833	0.186199	0.537421	0.00191919	0.198828	0.553486	0.0019198	0.19532
	15.8167	0.560305	0.00179632	0.185335	0.538884	0.0019418	0.200156	0.56133	0.00192144	0.192806
	15.8333	0.558257	0.00180325	0.18394	0.537372	0.0019478	0.201388	0.559116	0.00189971	0.19249
	15.85	0.554376	0.00178221	0.183645	0.540614	0.00193409	0.199183	0.559348	0.00191122	0.194278
	15.8667	0.55839	0.00179159	0.183854	0.536953	0.00193833	0.200886	0.557653	0.00189542	0.191832
	15.8833	0.558828	0.00173387	0.179252	0.542948	0.0019802	0.204354	0.561044	0.00195673	0.195428
	15.9	0.555848	0.00175351	0.181605	0.538928	0.0019853	0.204409	0.56386	0.00190143	0.194663
	15.9167	0.55678	0.00179208	0.182932	0.543754	0.00198896	0.202092	0.56058	0.00194413	0.19484
	15.9333	0.553133	0.00181206	0.183698	0.537343	0.00197413	0.202692	0.562521	0.00195057	0.196068
	15.95	0.55612	0.00178235	0.18221	0.538253	0.0019503	0.201458	0.564427	0.00190956	0.192677
	15.9667	0.558934	0.0018371	0.186237	0.543784	0.00194823	0.200753	0.56145	0.00196375	0.194371
	15.9833	0.561242	0.00180144	0.182862	0.5363	0.00200049	0.203116	0.570759	0.00195654	0.194624
	16	0.559567	0.00180974	0.183811	0.536704	0.00196551	0.201376	0.565498	0.0019071	0.192456
	16.0167	0.560789	0.00184561	0.186708	0.536517	0.00195912	0.202293	0.563147	0.00193661	0.194077
	16.0333	0.561329	0.00184652	0.187383	0.539223	0.00201233	0.204675	0.563578	0.00193466	0.192642
	16.05	0.563063	0.0018705	0.1888	0.542975	0.00201095	0.203256	0.561974	0.001947	0.194447
	16.0667	0.563484	0.00185378	0.185665	0.541001	0.00202533	0.205708	0.562378	0.00192914	0.19493
	16.0833	0.56411	0.00185236	0.188013	0.539065	0.00202716	0.204733	0.567553	0.00197595	0.19546
	16.1	0.565406	0.00189695	0.190868	0.54043	0.00201898	0.203987	0.561277	0.00195394	0.195521
	16.1167	0.567622	0.00188699	0.191137	0.536901	0.00198745	0.202778	0.558742	0.00195786	0.194036
	16.1333	0.565756	0.00191004	0.189518	0.538705	0.00198133	0.200369	0.567102	0.00194881	0.192863
	16.15	0.565532	0.00187962	0.188534	0.536218	0.0020107	0.204657	0.5646	0.00193479	0.193062
	16.1667	0.569119	0.00187801	0.188952	0.534235	0.0020219	0.204072	0.565436	0.00199762	0.196143
	16.1833	0.568009	0.00187285	0.188573	0.543474	0.0019838	0.20148	0.559647	0.00198234	0.196071
	16.2	0.569533	0.00187635	0.188262	0.539121	0.00197908	0.200484	0.567008	0.00197722	0.196204
	16.2167	0.568459	0.00184895	0.186121	0.540833	0.00199554	0.201993	0.563691	0.00195395	0.194219
	16.2333	0.567092	0.00189128	0.1913	0.535954	0.00198813	0.200131	0.565877	0.00200378	0.196575
	16.25	0.566497	0.00185181	0.187874	0.534413	0.0019517	0.198441	0.562532	0.00195038	0.192308
	16.2667	0.570244	0.00189096	0.189898	0.535552	0.00195978	0.200138	0.56016	0.00202818	0.198503
	16.2833	0.56831	0.00190298	0.190526	0.542103	0.00195715	0.197255	0.563461	0.00205658	0.200567
	16.3	0.565262	0.00192035	0.190512	0.543707	0.00194541	0.195696	0.56156	0.00203314	0.198469
	16.3167	0.568285	0.00192093	0.189755	0.543226	0.00199299	0.19831	0.565098	0.00199927	0.19363
	16.3333	0.567407	0.00191421	0.189864	0.543628	0.0019695	0.196743	0.56589	0.00201594	0.196396
	16.35	0.568625	0.0019093	0.189165	0.537031	0.00196368	0.197894	0.570476	0.0020518	0.198092
	16.3667	0.565987	0.00193067	0.190785	0.536428	0.00196546	0.195956	0.562827	0.00201386	0.19782
	16.3833	0.569149	0.00188748	0.188899	0.538813	0.00194978	0.195825	0.56077	0.00203076	0.200511
	16.4	0.568154	0.00192468	0.193839	0.540115	0.00198037	0.196925	0.560735	0.00203528	0.200514
	16.4167	0.570018	0.00191224	0.190783	0.54059	0.00200443	0.199619	0.564724	0.00201078	0.199554
	16.4333	0.569441	0.00191083	0.190739	0.538153	0.00199676	0.199647	0.563707	0.00205558	0.200501
	16.45	0.5683	0.00190393	0.189926	0.537698	0.00201187	0.198432	0.560119	0.00209502	0.20246
	16.4667	0.566316	0.00186754	0.186455	0.545202	0.00199894	0.197612	0.571617	0.00203793	0.197994
	16.4833	0.570293	0.00190951	0.190147	0.542322	0.00194662	0.195002	0.568559	0.00205405	0.200762
	16.5	0.572554	0.00191368	0.190745	0.538448	0.00198023	0.197884	0.567428	0.00210153	0.200715
	16.5167	0.56728	0.00187992	0.188302	0.534435	0.00200405	0.198816	0.567858	0.00206458	0.201707
	16.5333	0.568681	0.00190657	0.189864	0.54353	0.00197273	0.197027	0.567501	0.0020608	0.202253
	16.55	0.569537	0.00191188	0.190613	0.540202	0.00199114	0.197374	0.566438	0.00207078	0.199817
	16.5667	0.570036	0.00189765	0.188995	0.534868	0.00196696	0.197384	0.564118	0.00206953	0.201671
	16.5833	0.569542	0.00191927	0.190433	0.539887	0.00199877	0.198242	0.569086	0.00205989	0.201406
	16.6	0.564715	0.00190983	0.191992	0.536324	0.00202882	0.201119	0.569724	0.00205107	0.198869
	16.6167	0.567203	0.00188306	0.187532	0.538241	0.00199703	0.199673	0.56479	0.00205324	0.200262
	16.6333	0.56983	0.00192597	0.190613	0.536463	0.00204649	0.203067	0.569543	0.00207655	0.200933
	16.65	0.566697	0.00190413	0.188124	0.539243	0.00202483	0.202948	0.566682	0.00203912	0.198623
	16.6667	0.569489	0.0019217	0.188923	0.540033	0.00203906	0.201609	0.566696	0.00204404	0.202029
	16.6833	0.575755	0.00193319	0.189295	0.543122	0.0020143	0.200319	0.561767	0.00212829	0.205311
	16.7	0.577268	0.00192935	0.190782	0.536349	0.00201734	0.2005	0.566846	0.00206364	0.202057
	16.7167	0.575823	0.00191515	0.190623	0.543752	0.00205534	0.200899	0.565846	0.00206309	0.200141
	16.7333	0.569324	0.00193805	0.191524	0.537964	0.00203998	0.202308	0.563408	0.00207868	0.201943
	16.75	0.56881	0.00198203	0.193651	0.538458	0.00203459	0.200951	0.563396	0.00208302	0.203551
	16.7667	0.572768	0.0019204	0.189294	0.538168	0.00204467	0.200763	0.566186	0.00210556	0.202649
	16.7833	0.572479	0.00190238	0.187623	0.540549	0.00209705	0.204492	0.562339	0.00213067	0.202537
	16.8	0.56735	0.00193542	0.190823	0.545114	0.00208154	0.203608	0.571105	0.00218041	0.204959
	16.8167	0.568435	0.00199318	0.194271	0.542298	0.00207733	0.204488	0.572544	0.00211086	0.202159
	16.8333	0.569651	0.00194614	0.189736	0.546338	0.00206165	0.202336	0.568545	0.00214831	0.204598
	16.85	0.572166	0.00194908	0.190083	0.54477	0.00207923	0.203531	0.567143	0.00213643	0.205997
	16.8667	0.569005	0.00198641	0.193254	0.548649	0.00211203	0.20394	0.566656	0.00212372	0.204606
	16.8833	0.569002	0.00198396	0.194337	0.547833	0.00212031	0.205298	0.566094	0.00212445	0.20493
	16.9	0.575549	0.00198846	0.194228	0.547177	0.00210072	0.20417	0.572954	0.00213293	0.205471
	16.9167	0.574953	0.00200837	0.193774	0.54252	0.00211112	0.204518	0.565586	0.00209141	0.202392
	16.9333	0.57088	0.00203853	0.19844	0.542962	0.00207597	0.20266	0.56564	0.00214093	0.204333
	16.95	0.570421	0.00200264	0.19508	0.54227	0.00213948	0.20711	0.567934	0.00212296	0.20608
	16.9667	0.575161	0.00200726	0.193916	0.547137	0.00216693	0.207585	0.568181	0.00212674	0.205029
	16.9833	0.57869	0.00194117	0.188404	0.551001	0.00215664	0.208314	0.568973	0.002162	0.205731
	17	0.568432	0.00202237	0.194242	0.546606	0.0021541	0.20577	0.567938	0.00214796	0.206562
	17.0167	0.571969	0.00199481	0.193414	0.549854	0.00213765	0.205815	0.566944	0.00218461	0.208192
	17.0333	0.57567	0.00198627	0.193251	0.547056	0.00216653	0.210343	0.571988	0.002112	0.203443
	17.05	0.572175	0.00200513	0.194218	0.547092	0.00219244	0.210725	0.571341	0.00216992	0.207292
	17.0667	0.577141	0.00201184	0.193042	0.551519	0.00211894	0.204113	0.574472	0.00213399	0.20493
	17.0833	0.575177	0.00203018	0.195636	0.550258	0.0021442	0.208032	0.574402	0.00217115	0.207353
	17.1	0.570905	0.00200593	0.192287	0.544822	0.0021363	0.205818	0.57098	0.00218119	0.207684
	17.1167	0.576338	0.00204619	0.195794	0.546945	0.00212365	0.20429	0.570653	0.00222702	0.210415
	17.1333	0.572389	0.00203991	0.196637	0.551131	0.00214114	0.2047	0.575252	0.00223491	0.21001
	17.15	0.581376	0.0020151	0.194652	0.547402	0.00216765	0.208117	0.571548	0.00217389	0.206828
	17.1667	0.57962	0.00201483	0.193024	0.551144	0.00218837	0.211005	0.575821	0.00216388	0.205978
	17.1833	0.57167	0.00207142	0.194659	0.55264	0.00212885	0.206981	0.577283	0.00221704	0.20742
	17.2	0.576904	0.00202598	0.191281	0.550792	0.00215998	0.208055	0.574108	0.00220732	0.208881
	17.2167	0.574248	0.00198125	0.190324	0.55389	0.00213601	0.204511	0.576079	0.00220252	0.2091
	17.2333	0.577075	0.0020196	0.19182	0.54782	0.00212094	0.205348	0.576531	0.00220888	0.20674
	17.25	0.57711	0.00198991	0.188507	0.547383	0.00213495	0.203582	0.572811	0.00221391	0.208073
	17.2667	0.574535	0.00198931	0.191047	0.549809	0.00215934	0.206327	0.572307	0.00219249	0.207674
	17.2833	0.5723	0.00200635	0.191173	0.547161	0.00212811	0.204077	0.578431	0.00213787	0.204689
	17.3	0.575005	0.00199969	0.189602	0.548191	0.00218488	0.206122	0.573919	0.00223856	0.207969
	17.3167	0.569858	0.00204085	0.190718	0.545275	0.00215834	0.203343	0.575876	0.00219785	0.206995
	17.3333	0.572315	0.00206109	0.194923	0.541062	0.00212382	0.204009	0.578968	0.00219752	0.204889
	17.35	0.576125	0.00203327	0.192368	0.547691	0.0021062	0.202754	0.576133	0.0021699	0.203207
	17.3667	0.574916	0.00200475	0.189489	0.542993	0.00210868	0.2024	0.569701	0.00217505	0.205356
	17.3833	0.570008	0.00202368	0.192441	0.543769	0.00207461	0.199184	0.574093	0.00219145	0.204064
	17.4	0.568652	0.00203172	0.193323	0.537339	0.00211172	0.19989	0.573253	0.00221324	0.20855
	17.4167	0.570266	0.00202385	0.192659	0.542195	0.00208347	0.198039	0.577533	0.0021666	0.203649
	17.4333	0.567932	0.00202204	0.193345	0.536973	0.00211274	0.199371	0.571355	0.00223444	0.208702
	17.45	0.568619	0.00203926	0.193858	0.541564	0.00212513	0.201955	0.572841	0.00218952	0.207116
	17.4667	0.567372	0.00204344	0.193059	0.542226	0.00212487	0.202699	0.575609	0.0021738	0.204395
	17.4833	0.568073	0.00204509	0.191399	0.545599	0.00211936	0.198937	0.572356	0.00220823	0.206927
	17.5	0.572876	0.00203748	0.192507	0.538022	0.00206012	0.197493	0.573641	0.00218162	0.203675
	17.5167	0.568844	0.00201862	0.191779	0.541652	0.00211206	0.199598	0.57326	0.00221581	0.205259
	17.5333	0.569117	0.00207516	0.193791	0.540728	0.00210459	0.200168	0.573837	0.00224723	0.208012
	17.55	0.566701	0.00207306	0.193285	0.538136	0.00205279	0.195813	0.570398	0.00222536	0.206767
	17.5667	0.575415	0.00207632	0.194255	0.536928	0.00208994	0.196466	0.573403	0.00221274	0.2044
	17.5833	0.569682	0.00210273	0.195655	0.535129	0.00211722	0.198184	0.572572	0.0021676	0.201529
	17.6	0.567121	0.00210115	0.194819	0.537661	0.00212104	0.199096	0.565437	0.00226727	0.211696
	17.6167	0.575936	0.00209461	0.193124	0.543397	0.00217357	0.203922	0.564417	0.00220634	0.205959
	17.6333	0.577066	0.00205408	0.190532	0.536603	0.00212105	0.202491	0.570913	0.00224026	0.205225
	17.65	0.569083	0.0020994	0.196055	0.541026	0.00209409	0.19821	0.567318	0.00222789	0.20717
	17.6667	0.568107	0.00204883	0.19119	0.538403	0.00211171	0.196525	0.56306	0.00223967	0.206233
	17.6833	0.569486	0.00206001	0.192773	0.537166	0.00214597	0.199748	0.569577	0.00224789	0.205655
	17.7	0.565958	0.00211777	0.194639	0.538369	0.00213413	0.199322	0.567987	0.0022957	0.210617
	17.7167	0.571382	0.00210546	0.195377	0.540203	0.00217779	0.201714	0.571005	0.00225678	0.207415
	17.7333	0.568049	0.00210128	0.195249	0.536256	0.00214908	0.201246	0.57089	0.00224504	0.204865
	17.75	0.575463	0.00212026	0.195915	0.537975	0.00217131	0.201593	0.574116	0.00225364	0.205514
	17.7667	0.570819	0.00210934	0.193485	0.537081	0.00218993	0.203298	0.573005	0.00229506	0.20832
	17.7833	0.573315	0.00211078	0.196246	0.542356	0.00216035	0.200692	0.570723	0.00223027	0.204979
	17.8	0.573933	0.00214401	0.197784	0.538492	0.00217161	0.202647	0.565705	0.00228031	0.208906
	17.8167	0.570129	0.00212666	0.196564	0.541358	0.00217432	0.202503	0.567897	0.00227788	0.206447
	17.8333	0.575126	0.00213021	0.194911	0.54376	0.00217913	0.201531	0.56707	0.00232957	0.210965
	17.85	0.572599	0.00218449	0.198956	0.542647	0.00220085	0.202669	0.561849	0.00226159	0.205842
	17.8667	0.570585	0.00218968	0.197739	0.542085	0.00216907	0.199425	0.569842	0.00228149	0.207076
	17.8833	0.57216	0.00222638	0.19968	0.546623	0.00221495	0.201354	0.568724	0.00229138	0.207303
	17.9	0.573107	0.00214947	0.194489	0.546182	0.00219936	0.201371	0.567403	0.00225309	0.205365
	17.9167	0.57369	0.00219335	0.196926	0.545606	0.00224561	0.203881	0.567462	0.00228095	0.205564
	17.9333	0.573598	0.00218041	0.198297	0.541514	0.0021707	0.199834	0.56853	0.00229479	0.206186
	17.95	0.56769	0.00217645	0.19783	0.542793	0.0022386	0.205976	0.575351	0.00228088	0.206164
	17.9667	0.570613	0.00214806	0.196357	0.541462	0.00222735	0.203434	0.567768	0.00232865	0.208359
	17.9833	0.571199	0.00214793	0.194811	0.538008	0.00219661	0.202791	0.568093	0.00234631	0.208016
	18	0.567913	0.002152	0.194265	0.546855	0.00219625	0.199859	0.574191	0.0022976	0.205015
	18.0167	0.56994	0.00216154	0.195221	0.545688	0.00223045	0.205662	0.571732	0.0023141	0.206461
	18.0333	0.564545	0.00218868	0.195296	0.540476	0.00225521	0.205979	0.575574	0.00225894	0.204069
	18.05	0.563456	0.00211923	0.192687	0.539692	0.00224825	0.205195	0.571095	0.00226739	0.203396
	18.0667	0.574426	0.00207058	0.187122	0.538815	0.00223946	0.203014	0.568605	0.00225825	0.201174
	18.0833	0.572148	0.00212378	0.191435	0.540552	0.00222477	0.203661	0.568276	0.00225642	0.204389
	18.1	0.572831	0.00212728	0.19021	0.538249	0.00222866	0.204855	0.562497	0.00227362	0.203892
	18.1167	0.56805	0.00211043	0.189222	0.537206	0.00228642	0.208152	0.56604	0.00225629	0.203054
	18.1333	0.566092	0.00212639	0.190404	0.541967	0.00224664	0.204036	0.566134	0.00227363	0.201714
	18.15	0.571039	0.00218192	0.192801	0.53666	0.00219246	0.201229	0.561497	0.00219537	0.19477
	18.1667	0.568918	0.00217001	0.192581	0.539643	0.00221761	0.201534	0.565097	0.00226821	0.201335
	18.1833	0.569626	0.00216675	0.190748	0.533582	0.00217244	0.196987	0.55877	0.00230378	0.204803
	18.2	0.568012	0.00210439	0.184791	0.5398	0.00221362	0.199779	0.566311	0.00223017	0.200814
	18.2167	0.571859	0.00214554	0.192645	0.537133	0.00222231	0.200575	0.56849	0.00230292	0.201897
	18.2333	0.567147	0.00214685	0.192272	0.545057	0.00220971	0.200682	0.566746	0.00225277	0.19985
	18.25	0.568269	0.00223309	0.198482	0.537499	0.00220244	0.200374	0.563505	0.00231497	0.205915
	18.2667	0.569322	0.00217325	0.192317	0.539844	0.00221925	0.199843	0.563928	0.00227652	0.203427
	18.2833	0.572072	0.00216827	0.19339	0.544296	0.00227814	0.203126	0.566464	0.00227885	0.202369
	18.3	0.568923	0.00217125	0.194324	0.537126	0.00219388	0.197961	0.563246	0.00230979	0.204987
	18.3167	0.570241	0.00212908	0.188132	0.540011	0.00223968	0.201571	0.563949	0.00225307	0.200776
	18.3333	0.562844	0.00216405	0.19116	0.537907	0.00222861	0.202362	0.561344	0.00230854	0.205356
	18.35	0.571225	0.00218038	0.193133	0.533069	0.00220251	0.198092	0.569086	0.00231915	0.206352
	18.3667	0.566941	0.0021317	0.192196	0.538294	0.00228636	0.202417	0.57582	0.00229865	0.202933
	18.3833	0.564899	0.00216759	0.192586	0.541393	0.00223723	0.199941	0.563542	0.0022912	0.202483
	18.4	0.566073	0.00214865	0.188458	0.538165	0.00226391	0.201984	0.556739	0.00230024	0.203438
	18.4167	0.561305	0.00218148	0.19069	0.538904	0.00224582	0.201524	0.556074	0.00228572	0.201104
	18.4333	0.567906	0.00216229	0.190294	0.538444	0.00222554	0.200768	0.565978	0.00233268	0.204186
	18.45	0.565076	0.00217237	0.190785	0.538757	0.00226687	0.203451	0.562883	0.00230998	0.204456
	18.4667	0.564529	0.00217458	0.193525	0.546742	0.00230385	0.205573	0.565926	0.0023422	0.205407
	18.4833	0.571664	0.00216596	0.191844	0.546443	0.00227761	0.201784	0.561636	0.00231647	0.204651
	18.5	0.56463	0.00216114	0.190744	0.540878	0.00231249	0.206512	0.562208	0.00235962	0.205314
	18.5167	0.564608	0.00215284	0.193012	0.540275	0.00230642	0.203606	0.565637	0.00232895	0.204828
	18.5333	0.569302	0.00216259	0.19152	0.548263	0.00225964	0.201311	0.562384	0.00231197	0.204384
	18.55	0.572262	0.0021765	0.19168	0.542828	0.00229412	0.203815	0.560324	0.00236888	0.207882
	18.5667	0.570563	0.0022047	0.192328	0.542025	0.00231222	0.205956	0.565535	0.00233194	0.205568
	18.5833	0.569332	0.00220733	0.193025	0.546768	0.00225409	0.201032	0.562058	0.00234732	0.20711
	18.6	0.568479	0.00211281	0.187493	0.543217	0.0022452	0.1989	0.558208	0.00231151	0.203518
	18.6167	0.565362	0.0021311	0.190361	0.53818	0.00226963	0.20155	0.561415	0.00230561	0.202067
	18.6333	0.563296	0.00214573	0.190741	0.537138	0.0022809	0.202783	0.559363	0.00225624	0.19887
	18.65	0.569705	0.00215099	0.188761	0.537912	0.00232099	0.204049	0.556578	0.00230287	0.203515
	18.6667	0.564206	0.00213976	0.190306	0.544628	0.00228021	0.201202	0.553957	0.00231963	0.203679
	18.6833	0.565724	0.00213623	0.189571	0.544932	0.00224951	0.199903	0.559044	0.00233645	0.203808
	18.7	0.563005	0.00222574	0.194278	0.544906	0.00226324	0.200306	0.55639	0.00233137	0.204218
	18.7167	0.559426	0.00223778	0.196695	0.539383	0.0022658	0.201146	0.55842	0.00236531	0.204883
	18.7333	0.566164	0.0022507	0.195007	0.53427	0.0022898	0.204088	0.560118	0.00233707	0.20366
	18.75	0.571231	0.00224677	0.195469	0.540373	0.00225828	0.199292	0.557218	0.00231761	0.202084
	18.7667	0.565375	0.0022808	0.197312	0.538234	0.00229597	0.203709	0.555541	0.00239599	0.206806
	18.7833	0.568874	0.00217246	0.189789	0.534345	0.00231735	0.204216	0.561155	0.00232004	0.201309
	18.8	0.566383	0.00224102	0.195996	0.540207	0.0022929	0.204274	0.558643	0.00231389	0.200402
	18.8167	0.563587	0.00223442	0.196121	0.543571	0.0022836	0.202881	0.560205	0.00231473	0.20162
	18.8333	0.564489	0.00223986	0.194055	0.540112	0.00234852	0.20478	0.559361	0.00235878	0.203963
	18.85	0.565716	0.00226699	0.196941	0.540929	0.00234828	0.204866	0.555612	0.00238657	0.205606
	18.8667	0.565476	0.00226767	0.196451	0.541802	0.00228371	0.201679	0.563421	0.00231226	0.200208
	18.8833	0.564738	0.00228072	0.19642	0.539488	0.00228873	0.201954	0.559818	0.00238364	0.204661
	18.9	0.567388	0.00222204	0.195413	0.540257	0.00234713	0.20424	0.563234	0.00233072	0.202451
	18.9167	0.570499	0.00221925	0.194232	0.5416	0.00233421	0.205623	0.562882	0.00230773	0.202028
	18.9333	0.571024	0.00226332	0.19814	0.540476	0.00236824	0.207906	0.563105	0.00231478	0.202249
	18.95	0.567532	0.0022301	0.195194	0.545307	0.00234787	0.207186	0.558336	0.00230167	0.199397
	18.9667	0.564016	0.00228628	0.199313	0.538692	0.00239252	0.206866	0.55508	0.00231925	0.200706
	18.9833	0.568592	0.00225895	0.195644	0.539369	0.00237287	0.206753	0.553798	0.00236918	0.203708
	19	0.5718	0.00227379	0.196706	0.541037	0.00237084	0.208957	0.553399	0.00235976	0.20309
	19.0167	0.56997	0.00229621	0.196685	0.539504	0.00235542	0.208625	0.548715	0.00239267	0.20577
	19.0333	0.569264	0.00228284	0.197317	0.544031	0.00242616	0.211355	0.55714	0.00237098	0.203241
	19.05	0.567994	0.00229819	0.198298	0.542022	0.00235852	0.208445	0.558606	0.0023967	0.203508
	19.0667	0.57257	0.00227622	0.198606	0.543514	0.00235514	0.20824	0.556499	0.00239739	0.204819
	19.0833	0.567605	0.00231364	0.201844	0.532708	0.00241831	0.212426	0.562351	0.0023963	0.203953
	19.1	0.572921	0.0023171	0.20072	0.543282	0.00239716	0.209131	0.55807	0.00236906	0.203781
	19.1167	0.57561	0.00225707	0.195259	0.538548	0.00235219	0.208312	0.561024	0.00237191	0.202336
	19.1333	0.573926	0.00228434	0.196613	0.53803	0.00237972	0.207677	0.560296	0.00234786	0.202679
	19.15	0.572697	0.00229439	0.198806	0.531384	0.00234626	0.203734	0.562486	0.00239327	0.206765
	19.1667	0.578849	0.00231335	0.198099	0.532868	0.00237432	0.207084	0.558821	0.00240699	0.205019
	19.1833	0.570026	0.00233192	0.196823	0.54441	0.00239551	0.208148	0.563326	0.00245556	0.208665
	19.2	0.575251	0.00234274	0.198415	0.535753	0.00244787	0.211921	0.562861	0.00241595	0.207251
	19.2167	0.562577	0.00236209	0.199705	0.537595	0.00245802	0.212927	0.568011	0.00243747	0.205674
	19.2333	0.567992	0.00240098	0.201696	0.540137	0.0024415	0.211511	0.572606	0.00248232	0.209105
	19.25	0.574968	0.00238358	0.20066	0.53492	0.00242651	0.21024	0.572471	0.00251576	0.209504
	19.2667	0.572579	0.00235406	0.199332	0.54317	0.00244644	0.211769	0.57186	0.00251259	0.21231
	19.2833	0.571693	0.00237245	0.200945	0.5401	0.00240263	0.206696	0.56811	0.00247904	0.210368
	19.3	0.573862	0.00236032	0.201472	0.538455	0.00241688	0.207585	0.571272	0.00248847	0.212746
	19.3167	0.570173	0.00240692	0.203153	0.534165	0.00241682	0.206762	0.573633	0.00252682	0.213019
	19.3333	0.572857	0.00237889	0.20201	0.537325	0.00241637	0.207976	0.572732	0.00251621	0.210867
	19.35	0.575062	0.00236135	0.200729	0.538021	0.00243994	0.209124	0.580552	0.00255659	0.213318
	19.3667	0.56848	0.00240648	0.204295	0.532996	0.00241746	0.209177	0.575089	0.00259888	0.217624
	19.3833	0.572159	0.00239945	0.202835	0.530048	0.00236453	0.204665	0.576229	0.00260525	0.216173
	19.4	0.565217	0.00245449	0.20628	0.531337	0.00240092	0.205583	0.578045	0.00262609	0.217633
	19.4167	0.573	0.00239559	0.201941	0.5336	0.00237527	0.203387	0.573065	0.00253474	0.214197
	19.4333	0.575537	0.00243036	0.2028	0.526357	0.00241016	0.205769	0.576702	0.00257703	0.213645
	19.45	0.572372	0.00243989	0.203522	0.528828	0.00249844	0.211528	0.570623	0.00255576	0.211774
	19.4667	0.573726	0.00243661	0.203862	0.529432	0.0024265	0.208891	0.573906	0.00254921	0.211261
	19.4833	0.577504	0.00246652	0.206761	0.529269	0.00243831	0.208172	0.58178	0.00251749	0.210463
	19.5	0.574744	0.00243889	0.203615	0.535023	0.00246689	0.210077	0.57995	0.00248241	0.206995
	19.5167	0.581449	0.00248713	0.204626	0.533114	0.00239936	0.204523	0.566993	0.00250389	0.208756
	19.5333	0.582169	0.00246572	0.205056	0.534259	0.00246528	0.207948	0.564271	0.002477	0.205665
	19.55	0.579078	0.00239385	0.199438	0.530079	0.00247511	0.21018	0.570383	0.00244421	0.20378
	19.5667	0.57779	0.00246636	0.203591	0.531162	0.00242171	0.208605	0.573807	0.0024663	0.204003
	19.5833	0.580862	0.00242194	0.202402	0.531981	0.0024506	0.209838	0.563494	0.00255672	0.210102
	19.6	0.580193	0.00250232	0.205982	0.528164	0.00246821	0.209565	0.57178	0.00248858	0.204821
	19.6167	0.583247	0.00246841	0.204461	0.528096	0.00249803	0.211523	0.573088	0.00251367	0.207557
	19.6333	0.580911	0.00251523	0.208233	0.524454	0.00246525	0.207989	0.567264	0.00253166	0.208028
	19.65	0.582479	0.00251393	0.207273	0.529156	0.00247722	0.205982	0.572252	0.00252883	0.209298
	19.6667	0.576454	0.00250073	0.206775	0.535148	0.0024429	0.204534	0.574001	0.00248982	0.204393
	19.6833	0.582975	0.00253087	0.207269	0.537057	0.00247856	0.205989	0.572323	0.00250337	0.205703
	19.7	0.582198	0.00244356	0.202167	0.537298	0.00242629	0.203679	0.56703	0.00256293	0.209472
	19.7167	0.582447	0.00254175	0.206696	0.532315	0.00242992	0.204417	0.568373	0.00258978	0.212457
	19.7333	0.581562	0.00254801	0.20794	0.524602	0.00245646	0.20583	0.568273	0.00256925	0.21171
	19.75	0.583526	0.00253694	0.207735	0.531264	0.00248085	0.208081	0.572509	0.00252092	0.209631
	19.7667	0.582054	0.0024841	0.205235	0.536383	0.00246633	0.206524	0.569539	0.00256092	0.209323
	19.7833	0.578627	0.00246556	0.201514	0.533898	0.00251587	0.209875	0.574279	0.00261786	0.212547
	19.8	0.585144	0.00248106	0.201394	0.536452	0.00248847	0.207649	0.572659	0.00257705	0.212165
	19.8167	0.581201	0.00246814	0.202583	0.534471	0.00254856	0.211008	0.577368	0.00257883	0.212061
	19.8333	0.579241	0.0025188	0.20551	0.536148	0.00256689	0.212199	0.572446	0.00261601	0.212348
	19.85	0.585456	0.00244723	0.201075	0.532984	0.00252643	0.211889	0.579597	0.00257963	0.211435
	19.8667	0.574945	0.00247234	0.201538	0.535548	0.00258037	0.209313	0.576698	0.00252816	0.207648
	19.8833	0.583301	0.00252482	0.203306	0.535277	0.00252531	0.210935	0.582959	0.00259176	0.209372
	19.9	0.583422	0.00244811	0.200969	0.534012	0.00261119	0.215545	0.580779	0.00263111	0.213784
	19.9167	0.586227	0.00245402	0.200179	0.530701	0.00262524	0.215925	0.592026	0.00255958	0.209025
	19.9333	0.584631	0.00245922	0.200121	0.536005	0.00261388	0.215006	0.583991	0.00260689	0.212921
	19.95	0.588131	0.00246004	0.198563	0.531032	0.00259301	0.21575	0.580931	0.00263522	0.214653
	19.9667	0.588115	0.00242437	0.198976	0.541076	0.00266807	0.219123	0.584489	0.00266208	0.215645
	19.9833	0.579402	0.00254493	0.203181	0.537898	0.00271948	0.223312	0.577389	0.00266251	0.218813
	20	0.580684	0.00250774	0.202009	0.538377	0.00262473	0.217995	0.583161	0.00261186	0.215459
	20.0167	0.591291	0.00248665	0.198916	0.543704	0.0027071	0.220724	0.587181	0.00266866	0.216672
	20.0333	0.59009	0.00238755	0.195064	0.543949	0.00268189	0.221057	0.586268	0.00267224	0.215608
	20.05	0.581831	0.00241286	0.197073	0.540458	0.00261639	0.216117	0.58917	0.00262535	0.213914
	20.0667	0.584337	0.00245878	0.199207	0.540897	0.0026351	0.212203	0.583024	0.00264891	0.215655
	20.0833	0.582179	0.00244579	0.197353	0.544024	0.00264959	0.219004	0.585228	0.00258938	0.208842
	20.1	0.587073	0.00239093	0.195326	0.541945	0.00260811	0.214215	0.587279	0.00260611	0.213208
	20.1167	0.585943	0.00248837	0.200233	0.539844	0.00260844	0.217238	0.591715	0.0025646	0.209121
	20.1333	0.588183	0.00246921	0.200797	0.539752	0.00264415	0.216563	0.584788	0.00259948	0.211391
	20.15	0.588264	0.00247932	0.198903	0.538459	0.00263758	0.217676	0.588745	0.00262176	0.210754
	20.1667	0.589425	0.00251228	0.199833	0.544008	0.00264799	0.218616	0.592575	0.00268218	0.215394
	20.1833	0.593676	0.00247706	0.201436	0.545559	0.00264355	0.213997	0.59353	0.00268172	0.215591
	20.2	0.592794	0.00247603	0.199701	0.541619	0.00264047	0.216405	0.591457	0.00265835	0.2129
	20.2167	0.585515	0.00251472	0.201805	0.538614	0.00262462	0.213725	0.582758	0.00267085	0.215447
	20.2333	0.587738	0.00249235	0.199388	0.549478	0.00260703	0.210509	0.591044	0.00269274	0.214272
	20.25	0.587031	0.00247616	0.200018	0.543938	0.00264963	0.214898	0.593719	0.00260458	0.208984
	20.2667	0.58438	0.00253969	0.201725	0.549467	0.0026457	0.217286	0.589193	0.00256524	0.208528
	20.2833	0.581711	0.00248625	0.200201	0.538798	0.00256913	0.211684	0.58548	0.0025667	0.207792
	20.3	0.584092	0.00247185	0.198796	0.537188	0.00263867	0.217942	0.586771	0.0025886	0.205464
	20.3167	0.58963	0.00249805	0.197867	0.54541	0.00269005	0.217329	0.58885	0.00262054	0.208147
	20.3333	0.588426	0.00249652	0.198233	0.537516	0.0026593	0.216663	0.588246	0.00259321	0.208411
	20.35	0.592175	0.00251185	0.195876	0.543521	0.0027884	0.22316	0.581402	0.00262503	0.209575
	20.3667	0.590693	0.00252114	0.197504	0.552923	0.00271034	0.221934	0.581617	0.00266363	0.21041
	20.3833	0.592191	0.00251376	0.199793	0.546305	0.00271634	0.219133	0.579596	0.0026234	0.208803
	20.4	0.591491	0.00251727	0.20083	0.551895	0.00270598	0.218398	0.581128	0.00257519	0.207746
	20.4167	0.591136	0.00250408	0.199275	0.553059	0.00277223	0.221379	0.578575	0.00268749	0.213482
	20.4333	0.595369	0.00250088	0.19817	0.549556	0.00272586	0.220407	0.579213	0.00265698	0.210758
	20.45	0.588218	0.00252748	0.20039	0.550416	0.00275502	0.220574	0.588353	0.00259693	0.207511
	20.4667	0.594079	0.00254577	0.201148	0.54561	0.00273507	0.218959	0.588838	0.00260798	0.208149
	20.4833	0.590803	0.00253298	0.201432	0.54657	0.00273287	0.220568	0.587167	0.00265752	0.210767
	20.5	0.584112	0.00243853	0.194701	0.54108	0.00268599	0.219612	0.580432	0.00262934	0.208117
	20.5167	0.583465	0.00248085	0.198235	0.542866	0.00267887	0.21788	0.582788	0.00265144	0.211235
	20.5333	0.588655	0.00248444	0.195593	0.53829	0.00272378	0.217851	0.591203	0.00260786	0.207223
	20.55	0.585689	0.00245183	0.194345	0.549001	0.00271784	0.218782	0.578675	0.00264536	0.211975
	20.5667	0.58793	0.00248651	0.196497	0.53861	0.00276824	0.221476	0.582209	0.00260848	0.206235
	20.5833	0.583152	0.00248208	0.196225	0.54013	0.0027954	0.223072	0.589446	0.00257629	0.208202
	20.6	0.581397	0.00250762	0.197355	0.54023	0.00276034	0.219737	0.587825	0.00260892	0.208583
	20.6167	0.583794	0.00249217	0.200058	0.541467	0.0027606	0.220934	0.581975	0.00263842	0.210529
	20.6333	0.579259	0.00250459	0.198749	0.537191	0.00278582	0.220186	0.582639	0.00268471	0.209854
	20.65	0.577486	0.00246071	0.197885	0.538559	0.002785	0.220965	0.582811	0.00257671	0.207757
	20.6667	0.575889	0.0024799	0.19621	0.545585	0.00282566	0.223335	0.583121	0.00262826	0.211146
	20.6833	0.576356	0.00248203	0.19819	0.552275	0.00280115	0.223496	0.583254	0.00266287	0.211023
	20.7	0.586693	0.00252118	0.200065	0.539429	0.00273452	0.219307	0.582671	0.0026541	0.212394
	20.7167	0.578369	0.00248054	0.195003	0.544476	0.00277053	0.220201	0.587517	0.00265596	0.211011
	20.7333	0.580017	0.00247084	0.194915	0.544663	0.00277053	0.21938	0.585881	0.00259114	0.205388
	20.75	0.579863	0.00245134	0.193438	0.541094	0.00274488	0.219642	0.582524	0.00264679	0.210232
	20.7667	0.580403	0.00254945	0.199754	0.533407	0.00277276	0.219836	0.583673	0.00267512	0.210044
	20.7833	0.57952	0.00250623	0.195823	0.549103	0.00275006	0.215893	0.586464	0.00267962	0.210004
	20.8	0.58491	0.00246596	0.194154	0.547158	0.00272328	0.215122	0.590814	0.00264162	0.207867
	20.8167	0.589645	0.00251729	0.198132	0.536497	0.00275544	0.218481	0.591456	0.00261261	0.204302
	20.8333	0.576738	0.00249337	0.198078	0.541389	0.00279778	0.219389	0.583757	0.0026174	0.20877
	20.85	0.580213	0.0025338	0.198366	0.539731	0.00275284	0.216444	0.588948	0.00262222	0.207917
	20.8667	0.579279	0.00251016	0.197363	0.546917	0.00277267	0.21416	0.589122	0.00261798	0.206936
	20.8833	0.583947	0.00253007	0.200531	0.543509	0.00278372	0.218482	0.58319	0.00261381	0.207118
	20.9	0.580082	0.00254861	0.201276	0.550598	0.00278055	0.217311	0.589012	0.00263738	0.208653
	20.9167	0.581878	0.00253694	0.200771	0.544136	0.00277423	0.215177	0.589832	0.00265241	0.210879
	20.9333	0.588697	0.00250078	0.196116	0.55104	0.00274767	0.217118	0.590151	0.00261769	0.209153
	20.95	0.589173	0.00253148	0.19718	0.543181	0.00280905	0.22047	0.581734	0.00255467	0.205281
	20.9667	0.586429	0.0025772	0.199845	0.547697	0.00278804	0.217985	0.579469	0.00261143	0.20627
	20.9833	0.586222	0.00257441	0.20006	0.547362	0.00280255	0.217663	0.584891	0.00263866	0.205239
	21	0.589573	0.00255889	0.201893	0.543252	0.00276751	0.2201	0.584127	0.00261979	0.203705
	21.0167	0.585883	0.00248736	0.199175	0.541854	0.00275841	0.216162	0.583071	0.00262319	0.206217
	21.0333	0.588586	0.00249255	0.197368	0.54666	0.00274347	0.211728	0.579698	0.00259512	0.203133
	21.05	0.583807	0.00252876	0.196236	0.547542	0.00274128	0.214749	0.577941	0.00260118	0.205015
	21.0667	0.589244	0.00249677	0.19494	0.537271	0.00272389	0.211536	0.579338	0.00265477	0.206066
	21.0833	0.589018	0.00247512	0.194356	0.539492	0.00272201	0.216943	0.578551	0.00263309	0.203465
	21.1	0.589881	0.00248051	0.194305	0.536551	0.00276425	0.214688	0.582276	0.00260192	0.203049
	21.1167	0.583819	0.00243142	0.193646	0.543321	0.00271179	0.212474	0.581097	0.00261926	0.20336
	21.1333	0.584339	0.00243983	0.191103	0.53851	0.00278176	0.216995	0.576574	0.00257115	0.20078
	21.15	0.58344	0.00238659	0.189655	0.543153	0.00278564	0.21536	0.581954	0.00265871	0.202167
	21.1667	0.580531	0.00243126	0.190928	0.539002	0.00276016	0.215505	0.577676	0.00258606	0.202804
	21.1833	0.579464	0.00238724	0.190142	0.536841	0.00277361	0.216039	0.58142	0.00257601	0.197044
	21.2	0.577426	0.00240039	0.190343	0.533938	0.00267379	0.209871	0.574835	0.00273981	0.206924
	21.2167	0.581776	0.00232216	0.186005	0.537478	0.00278264	0.215919	0.580974	0.00252985	0.195242
	21.2333	0.573822	0.00242832	0.191499	0.536973	0.00280489	0.218728	0.575369	0.0026098	0.201732
	21.25	0.582269	0.00240981	0.189488	0.545443	0.00275614	0.213098	0.570273	0.00262806	0.201025
	21.2667	0.580792	0.00249482	0.192845	0.540434	0.00277902	0.216532	0.579677	0.00256683	0.197996
	21.2833	0.576941	0.00243278	0.18896	0.541121	0.00267987	0.212387	0.577301	0.00267688	0.203619
	21.3	0.580728	0.00243049	0.18875	0.5292	0.00273519	0.212343	0.577173	0.0026388	0.204741
	21.3167	0.580852	0.00246084	0.191076	0.539281	0.00273736	0.215487	0.576652	0.00263277	0.199362
	21.3333	0.58254	0.00242433	0.187584	0.536858	0.0027392	0.211398	0.568849	0.00263413	0.204599
	21.35	0.58329	0.00241218	0.189352	0.535987	0.00276087	0.215631	0.582426	0.00259443	0.202415
	21.3667	0.583779	0.00245975	0.19015	0.535435	0.00270984	0.210636	0.575111	0.00268868	0.207795
	21.3833	0.582926	0.0024368	0.188502	0.534962	0.00280058	0.213176	0.578761	0.00267824	0.204688
	21.4	0.586031	0.00240883	0.187919	0.537941	0.0027023	0.211541	0.579284	0.00266491	0.205716
	21.4167	0.583872	0.00243145	0.189731	0.532609	0.00271914	0.20856	0.576679	0.00267864	0.208831
	21.4333	0.581406	0.00239243	0.186701	0.532215	0.00282575	0.213208	0.566778	0.00265372	0.206377
	21.45	0.580973	0.00246316	0.188702	0.534276	0.00281049	0.214188	0.571582	0.00264383	0.203489
	21.4667	0.585093	0.00236394	0.184736	0.537569	0.0029045	0.219574	0.572849	0.00267271	0.206128
	21.4833	0.578629	0.00240045	0.18765	0.536693	0.00283339	0.219272	0.571447	0.00266966	0.207153
	21.5	0.581638	0.00242647	0.188032	0.531645	0.00273763	0.210031	0.571899	0.00264898	0.204092
	21.5167	0.582554	0.00244738	0.189779	0.54159	0.00284888	0.217077	0.561633	0.00269599	0.206538
	21.5333	0.582569	0.00247968	0.190452	0.535028	0.00286905	0.221252	0.566138	0.00263774	0.205862
	21.55	0.582744	0.00243748	0.188224	0.538818	0.00275517	0.214267	0.565397	0.00265672	0.204135
	21.5667	0.582316	0.00244985	0.187841	0.529999	0.00279387	0.215291	0.555625	0.00268935	0.207132
	21.5833	0.583804	0.00238966	0.185949	0.530449	0.00277153	0.210454	0.558452	0.00266331	0.204243
	21.6	0.585761	0.00239878	0.186519	0.528661	0.00278792	0.212779	0.56425	0.00270295	0.206435
	21.6167	0.579907	0.00237396	0.184269	0.52444	0.00273725	0.214573	0.561409	0.0027707	0.209623
	21.6333	0.586239	0.00241059	0.185803	0.533994	0.00280801	0.212984	0.565008	0.00272239	0.208063
	21.65	0.582385	0.00240403	0.1855	0.526045	0.00286115	0.216731	0.570888	0.00268743	0.201951
	21.6667	0.582126	0.00237294	0.184373	0.528447	0.00280059	0.213103	0.564002	0.00268553	0.202949
	21.6833	0.585707	0.00244249	0.188673	0.531759	0.00279008	0.210905	0.564157	0.0026754	0.201527
	21.7	0.580703	0.00242082	0.186199	0.526688	0.00276759	0.211118	0.563006	0.00274592	0.20724
	21.7167	0.579624	0.00243229	0.185732	0.528791	0.00280752	0.212372	0.557732	0.0027132	0.206132
	21.7333	0.582397	0.00239071	0.185276	0.532374	0.00277756	0.209903	0.563767	0.0026843	0.203636
	21.75	0.581345	0.00245906	0.188307	0.528598	0.00280474	0.212013	0.568393	0.00278503	0.205961
	21.7667	0.583476	0.00240486	0.18707	0.528426	0.00276396	0.209897	0.569329	0.00280359	0.209145
	21.7833	0.584134	0.00248041	0.188462	0.519942	0.00280752	0.212928	0.5683	0.00275414	0.205438
	21.8	0.586728	0.00241411	0.184581	0.522117	0.00272618	0.208245	0.567344	0.00275864	0.205865
	21.8167	0.58769	0.00239691	0.18397	0.526497	0.00272138	0.2096	0.565355	0.0027504	0.20661
	21.8333	0.589661	0.00236474	0.180852	0.521412	0.00284401	0.216275	0.559248	0.00269074	0.204762
	21.85	0.590242	0.00235657	0.181456	0.526523	0.00281636	0.211302	0.563016	0.0028059	0.210573
	21.8667	0.590474	0.00240135	0.182913	0.526537	0.00279986	0.212845	0.558962	0.00273143	0.205439
	21.8833	0.588504	0.00240685	0.182016	0.530663	0.00284443	0.214787	0.556011	0.00273295	0.203527
	21.9	0.585922	0.00247752	0.186999	0.523866	0.00282339	0.210622	0.563158	0.00272785	0.205894
	21.9167	0.585558	0.00249044	0.18776	0.52446	0.00286431	0.214116	0.558273	0.00266332	0.202412
	21.9333	0.580456	0.00247926	0.185631	0.522134	0.0027969	0.211439	0.563305	0.00276929	0.204497
	21.95	0.585696	0.00253634	0.186916	0.522816	0.00275997	0.206537	0.557175	0.00279509	0.206742
	21.9667	0.58295	0.0025317	0.188845	0.523591	0.00292038	0.21774	0.555342	0.00272479	0.202993
	21.9833	0.581924	0.00247281	0.188988	0.532848	0.00291881	0.219222	0.554454	0.0027199	0.202281
	22	0.586101	0.00248894	0.185606	0.533186	0.00283254	0.212497	0.558016	0.00267922	0.199634
	22.0167	0.578954	0.00251183	0.185739	0.540843	0.00281391	0.212781	0.557247	0.00265852	0.200308
	22.0333	0.580502	0.00252371	0.187402	0.532947	0.00288495	0.216852	0.552922	0.0026946	0.199182
	22.05	0.580012	0.00248653	0.185992	0.526203	0.00281993	0.21202	0.557841	0.00278126	0.204096
	22.0667	0.578065	0.00250879	0.187237	0.530476	0.00285371	0.215677	0.557913	0.00275425	0.207009
	22.0833	0.580593	0.00253427	0.187502	0.527406	0.00291797	0.216579	0.550971	0.00275171	0.20127
	22.1	0.587031	0.00252225	0.187038	0.52674	0.00296036	0.217138	0.55024	0.00275634	0.201572
	22.1167	0.582356	0.00252356	0.186111	0.532809	0.00284929	0.215607	0.558926	0.00269796	0.201644
	22.1333	0.574729	0.00245449	0.18348	0.534751	0.0029295	0.215592	0.548269	0.00276289	0.203556
	22.15	0.57914	0.00249585	0.185232	0.528418	0.00291187	0.214729	0.55289	0.00269929	0.198797
	22.1667	0.582741	0.00250923	0.18485	0.528622	0.00286883	0.213839	0.548352	0.00281456	0.206923
	22.1833	0.579611	0.00245827	0.182525	0.529846	0.00289399	0.213666	0.548886	0.00275413	0.203153
	22.2	0.577094	0.00252363	0.184812	0.528033	0.00288287	0.212023	0.555415	0.00269324	0.199554
	22.2167	0.576716	0.00252989	0.185478	0.524139	0.00287697	0.215677	0.549086	0.00281178	0.204604
	22.2333	0.580812	0.00248464	0.185635	0.523582	0.00301868	0.220446	0.547934	0.00275607	0.203035
	22.25	0.582438	0.00251992	0.184952	0.526444	0.00298547	0.218735	0.548843	0.00267013	0.194992
	22.2667	0.581323	0.00256062	0.1844	0.526481	0.00294707	0.216544	0.551917	0.00273063	0.200883
	22.2833	0.579435	0.00258561	0.189369	0.524532	0.00303349	0.220862	0.552472	0.00272393	0.201847
	22.3	0.581232	0.00251354	0.183953	0.531087	0.00298485	0.219544	0.546045	0.00271148	0.20118
	22.3167	0.577696	0.00253865	0.182341	0.527326	0.00300152	0.219973	0.552172	0.00277805	0.203595
	22.3333	0.579937	0.00253303	0.185621	0.528219	0.00292917	0.217805	0.548017	0.00272844	0.201277
	22.35	0.581206	0.00257757	0.18788	0.524723	0.00295243	0.218998	0.548631	0.00268954	0.198663
	22.3667	0.578187	0.00259771	0.188723	0.532532	0.00291616	0.215065	0.549881	0.00272278	0.202202
	22.3833	0.579432	0.00257817	0.186984	0.526078	0.00288403	0.213788	0.545056	0.0027301	0.199689
	22.4	0.573825	0.00256871	0.187762	0.524996	0.00288931	0.215346	0.547086	0.0027032	0.20031
	22.4167	0.577395	0.0025567	0.186324	0.528754	0.00292674	0.215329	0.547593	0.00273648	0.200885
	22.4333	0.580437	0.00256858	0.18666	0.532696	0.00289075	0.213094	0.540697	0.00267703	0.196721
	22.45	0.580955	0.00256327	0.186098	0.52651	0.00289536	0.214159	0.551444	0.00271964	0.199259
	22.4667	0.575065	0.00251195	0.184641	0.526003	0.00288206	0.212375	0.550702	0.00268326	0.198344
	22.4833	0.575904	0.00252671	0.183496	0.529786	0.00294439	0.216067	0.541578	0.00268592	0.196568
	22.5	0.5807	0.00256203	0.18185	0.52185	0.00292822	0.216054	0.545896	0.00265413	0.19455
	22.5167	0.57141	0.0025948	0.186952	0.523737	0.00289278	0.211391	0.543607	0.00273015	0.198458
	22.5333	0.580854	0.00248382	0.181166	0.528658	0.00286687	0.211897	0.543912	0.00263375	0.193952
	22.55	0.579334	0.0024876	0.179504	0.528292	0.00293538	0.212181	0.547494	0.00269337	0.196487
	22.5667	0.578713	0.00250564	0.181551	0.524936	0.00288963	0.21195	0.543395	0.00261424	0.192178
	22.5833	0.574787	0.00247448	0.179071	0.521002	0.00284567	0.206796	0.548385	0.00262706	0.195005
	22.6	0.573157	0.00249727	0.180098	0.523858	0.00291665	0.215694	0.546134	0.0027325	0.200592
	22.6167	0.57862	0.0024117	0.175044	0.520612	0.00290176	0.212027	0.543718	0.00267994	0.195709
	22.6333	0.567575	0.00237366	0.172201	0.526516	0.00291366	0.209925	0.548284	0.00269321	0.194769
	22.65	0.572073	0.002443	0.175828	0.530841	0.00292456	0.212388	0.539795	0.0026551	0.194186
	22.6667	0.570516	0.0024598	0.174922	0.525614	0.00294037	0.214989	0.543806	0.00268279	0.195181
	22.6833	0.57158	0.00243587	0.174687	0.525189	0.00286006	0.209937	0.543357	0.00264386	0.190009
	22.7	0.576505	0.00246358	0.17507	0.520487	0.00285644	0.210719	0.541523	0.00265928	0.19272
	22.7167	0.569768	0.00242745	0.174995	0.519344	0.00296348	0.216415	0.543916	0.00264703	0.194498
	22.7333	0.567383	0.00238801	0.175125	0.523769	0.00290218	0.214054	0.542114	0.00272096	0.197565
	22.75	0.568915	0.00240239	0.171968	0.522074	0.00285054	0.208284	0.547014	0.00259906	0.189838
	22.7667	0.567603	0.00248099	0.175467	0.52732	0.0028161	0.207705	0.543581	0.00263283	0.188592
	22.7833	0.567302	0.00244475	0.173285	0.514386	0.00285606	0.209857	0.543452	0.00263598	0.194938
	22.8	0.570913	0.00241531	0.17181	0.520543	0.00290453	0.209991	0.537943	0.00269625	0.196549
	22.8167	0.566016	0.00237962	0.172764	0.520171	0.0027685	0.202195	0.541558	0.00259867	0.191404
	22.8333	0.557271	0.00249899	0.178796	0.528674	0.00287507	0.20824	0.538922	0.00262957	0.190694
	22.85	0.567603	0.00251861	0.177451	0.522615	0.00289846	0.20879	0.537976	0.00261798	0.192791
	22.8667	0.557404	0.00249833	0.179776	0.516096	0.00285939	0.205935	0.53584	0.00266846	0.192647
	22.8833	0.564014	0.00253059	0.176036	0.526053	0.0028634	0.209067	0.536242	0.00265595	0.191432
	22.9	0.561604	0.00249618	0.175799	0.523918	0.00284013	0.205983	0.544242	0.00270198	0.19458
	22.9167	0.568011	0.00250812	0.178077	0.522816	0.00287659	0.208885	0.53963	0.00270177	0.200132
	22.9333	0.563373	0.00254022	0.179674	0.520537	0.00288878	0.206604	0.537964	0.00269066	0.19492
	22.95	0.56824	0.00255522	0.179193	0.515599	0.00285475	0.210691	0.540315	0.00266593	0.195069
	22.9667	0.567113	0.00257137	0.181295	0.519243	0.00287701	0.205782	0.536557	0.00268103	0.196027
	22.9833	0.564849	0.00258177	0.184067	0.517456	0.0028137	0.205014	0.53252	0.00282004	0.20058
	23	0.56294	0.00256887	0.181319	0.514872	0.00289282	0.209145	0.536234	0.00282667	0.203285
	23.0167	0.56408	0.00260893	0.185454	0.520556	0.00286494	0.208964	0.538635	0.00266415	0.193513
	23.0333	0.564846	0.00262034	0.186946	0.516768	0.00284478	0.209028	0.536388	0.00274584	0.19509
	23.05	0.569214	0.00260215	0.184441	0.519365	0.00284204	0.208323	0.540198	0.00268654	0.193244
	23.0667	0.565306	0.00259604	0.182574	0.513172	0.00286638	0.206698	0.538398	0.00273482	0.197306
	23.0833	0.564638	0.00263902	0.182741	0.516346	0.00286922	0.206165	0.538751	0.00270555	0.195812
	23.1	0.571723	0.00253229	0.177676	0.510397	0.00285257	0.208374	0.541067	0.00266184	0.194824
	23.1167	0.568603	0.0024513	0.174525	0.511561	0.00286962	0.204771	0.533566	0.00272216	0.196015
	23.1333	0.565433	0.00262819	0.187709	0.511896	0.00276444	0.203276	0.540652	0.00266611	0.195046
	23.15	0.568157	0.00263319	0.18625	0.516712	0.00284953	0.207351	0.531942	0.00283109	0.202892
	23.1667	0.562628	0.00260992	0.187134	0.515619	0.00279711	0.201353	0.539203	0.0028144	0.203651
	23.1833	0.561484	0.00258967	0.185537	0.517821	0.0028782	0.207669	0.536094	0.00275796	0.198247
	23.2	0.565893	0.00262172	0.183969	0.515115	0.00283422	0.206548	0.53294	0.00275434	0.199209
	23.2167	0.562837	0.00261333	0.183045	0.512088	0.0028484	0.207679	0.537633	0.00274865	0.199575
	23.2333	0.56179	0.00259347	0.182503	0.516658	0.00275905	0.203011	0.537532	0.00277757	0.197657
	23.25	0.565205	0.00256648	0.18278	0.520566	0.00276678	0.200472	0.5361	0.00286068	0.201206
	23.2667	0.558701	0.00258298	0.183646	0.515219	0.00258078	0.189138	0.536476	0.00276783	0.201273
	23.2833	0.565439	0.00261226	0.185452	0.507872	0.00270475	0.196611	0.539825	0.00280158	0.201869
	23.3	0.559571	0.00258426	0.183537	0.502933	0.00277509	0.200326	0.529892	0.00282158	0.201975
	23.3167	0.568376	0.00251123	0.176966	0.509245	0.00283036	0.200955	0.534762	0.00279203	0.200638
	23.3333	0.56051	0.00255445	0.179158	0.511453	0.00274715	0.200033	0.545489	0.00279458	0.196834
	23.35	0.552856	0.00267037	0.186869	0.516909	0.00281135	0.201478	0.54087	0.00276345	0.200346
	23.3667	0.553663	0.00255436	0.181287	0.512327	0.002855	0.203347	0.537626	0.00278064	0.19918
	23.3833	0.553731	0.00260933	0.185483	0.510527	0.0028334	0.204123	0.536608	0.0026979	0.195537
	23.4	0.563519	0.00257127	0.180539	0.505307	0.00285646	0.205586	0.534129	0.0027151	0.195223
	23.4167	0.555382	0.002587	0.184205	0.508253	0.00279268	0.20308	0.539434	0.00270605	0.196799
	23.4333	0.558685	0.00258751	0.180385	0.505385	0.00281285	0.205838	0.536221	0.00274456	0.198559
	23.45	0.559121	0.00260177	0.182086	0.521239	0.00288151	0.207289	0.534167	0.00273346	0.197586
	23.4667	0.557653	0.0025923	0.183413	0.511344	0.00287428	0.204539	0.541626	0.00276162	0.199009
	23.4833	0.556641	0.00255927	0.182446	0.512171	0.00282693	0.204342	0.54037	0.00283932	0.201632
	23.5	0.561346	0.00262395	0.185393	0.513079	0.00282772	0.203517	0.541677	0.00283494	0.199919
	23.5167	0.56468	0.00260113	0.184479	0.518025	0.00288695	0.206007	0.53266	0.00275906	0.194313
	23.5333	0.558029	0.00270842	0.190015	0.510731	0.00282026	0.204035	0.538769	0.00273767	0.195355
	23.55	0.563683	0.00263319	0.186734	0.522677	0.00282362	0.203555	0.540535	0.00270946	0.192562
	23.5667	0.560086	0.0025986	0.184428	0.515466	0.00281477	0.204221	0.535629	0.00274666	0.195669
	23.5833	0.558848	0.00265631	0.189215	0.509073	0.00289359	0.205852	0.542013	0.00282748	0.20101
	23.6	0.559162	0.002675	0.18767	0.5132	0.0029382	0.208447	0.543336	0.00277128	0.199821
	23.6167	0.557451	0.0026563	0.184417	0.515765	0.00288593	0.205368	0.538788	0.00286115	0.201055
	23.6333	0.559833	0.00269154	0.191251	0.513191	0.00296291	0.209468	0.538856	0.00272315	0.194815
	23.65	0.555555	0.00263443	0.191082	0.511025	0.00293047	0.207609	0.534481	0.0028206	0.201826
	23.6667	0.556927	0.00273277	0.191898	0.51296	0.0029466	0.208689	0.538113	0.0028561	0.202481
	23.6833	0.564067	0.00274163	0.189926	0.512868	0.00302649	0.21332	0.538795	0.00272595	0.194615
	23.7	0.555436	0.00273072	0.191189	0.524329	0.00301334	0.211536	0.529055	0.00281474	0.198234
	23.7167	0.556438	0.00269634	0.189973	0.519286	0.00295727	0.212183	0.52881	0.00276324	0.196424
	23.7333	0.55757	0.00278233	0.193587	0.515729	0.00291514	0.2046	0.542154	0.00270945	0.190742
	23.75	0.556322	0.00267544	0.189617	0.514264	0.00291043	0.2066	0.52504	0.00271827	0.193131
	23.7667	0.565048	0.00278493	0.195501	0.510746	0.00288766	0.207911	0.523788	0.00270763	0.19119
	23.7833	0.556722	0.00282287	0.194122	0.514879	0.00289408	0.204376	0.530868	0.00265805	0.19149
	23.8	0.558246	0.00279614	0.196626	0.521858	0.00293789	0.205841	0.521801	0.00274804	0.194024
	23.8167	0.558615	0.00282094	0.195948	0.517618	0.00292163	0.205555	0.522472	0.00272925	0.192465
	23.8333	0.560462	0.00280703	0.195608	0.515764	0.0029181	0.204579	0.526557	0.00273318	0.192878
	23.85	0.558602	0.00274893	0.193697	0.509742	0.00289819	0.205138	0.52104	0.00272894	0.191823
	23.8667	0.555731	0.00276247	0.191349	0.514565	0.00294823	0.209303	0.53154	0.00270158	0.189535
	23.8833	0.559915	0.00279121	0.1963	0.515219	0.00290246	0.207094	0.523717	0.0027711	0.1952
	23.9	0.558223	0.00275833	0.192155	0.51357	0.0028743	0.204863	0.528311	0.0026829	0.187477
	23.9167	0.551394	0.00279437	0.192	0.513554	0.00291795	0.208281	0.526483	0.00272136	0.190651
	23.9333	0.559336	0.00288582	0.198975	0.515809	0.00291038	0.205939	0.527868	0.00272637	0.189105
	23.95	0.556278	0.00281103	0.193308	0.510965	0.00291554	0.20467	0.528939	0.00273876	0.189212
	23.9667	0.565709	0.00292601	0.197803	0.507662	0.00290313	0.206143	0.520095	0.0027799	0.193418
	23.9833	0.566255	0.00284371	0.196998	0.510325	0.00296471	0.209049	0.524479	0.00276728	0.191623
	24	0.559681	0.00292011	0.19762	0.509367	0.00291055	0.20523	0.527022	0.00269979	0.189024
	24.0167	0.566817	0.00289159	0.196543	0.506846	0.0029559	0.204727	0.526612	0.00267699	0.184984
	24.0333	0.564445	0.0028465	0.193666	0.509134	0.0028583	0.201708	0.520408	0.00273695	0.191058
	24.05	0.567104	0.00281326	0.189389	0.511184	0.0028279	0.200482	0.525456	0.00282503	0.193962
	24.0667	0.560671	0.00280912	0.189923	0.523442	0.00288642	0.204549	0.522921	0.00280023	0.195235
	24.0833	0.557694	0.00290006	0.193654	0.506124	0.0028549	0.202818	0.525771	0.00280492	0.196565
	24.1	0.555867	0.00287783	0.195057	0.5148	0.00292223	0.204577	0.526448	0.00275243	0.192296
	24.1167	0.561955	0.00280687	0.1941	0.506935	0.0028556	0.199933	0.529578	0.00276038	0.192713
	24.1333	0.554098	0.00280093	0.192736	0.51107	0.00291559	0.206904	0.530066	0.0027635	0.19303
	24.15	0.559351	0.00287552	0.194178	0.515198	0.00295168	0.206365	0.531967	0.00287593	0.196534
	24.1667	0.558621	0.0028422	0.195389	0.512802	0.00294924	0.204648	0.525827	0.00278233	0.192122
	24.1833	0.555288	0.00288154	0.192913	0.512724	0.00292127	0.205508	0.527504	0.00288084	0.198527
	24.2	0.551969	0.00286184	0.192702	0.516454	0.00288124	0.205842	0.531398	0.00290647	0.198174
	24.2167	0.557926	0.0029202	0.193374	0.515067	0.00288631	0.202577	0.528935	0.00285189	0.196739
	24.2333	0.562526	0.00292645	0.195525	0.516221	0.00294048	0.20991	0.526543	0.00289659	0.197309
	24.25	0.557951	0.00286006	0.193387	0.508706	0.00290084	0.204504	0.530965	0.00286411	0.194886
	24.2667	0.563061	0.00289853	0.196887	0.514507	0.00295526	0.20653	0.527938	0.00278521	0.193587
	24.2833	0.551708	0.00290073	0.19385	0.516573	0.00293575	0.206298	0.531989	0.00282476	0.194765
	24.3	0.566653	0.00290619	0.198771	0.510971	0.00292707	0.207966	0.532581	0.00288142	0.196317
	24.3167	0.56105	0.0028756	0.195646	0.512326	0.00296136	0.209546	0.533668	0.00296768	0.19788
	24.3333	0.554459	0.0029386	0.196908	0.513288	0.00295819	0.208652	0.527702	0.00290518	0.198936
	24.35	0.562538	0.00290769	0.194446	0.512777	0.00284413	0.201613	0.532365	0.00285908	0.195946
	24.3667	0.557469	0.00281098	0.190006	0.515809	0.00286028	0.202171	0.528564	0.00288717	0.196136
	24.3833	0.558686	0.00292299	0.197643	0.513985	0.00295296	0.205841	0.525182	0.00288577	0.197775
	24.4	0.554603	0.00287728	0.192863	0.516896	0.00291642	0.206387	0.520754	0.00297393	0.199874
	24.4167	0.558073	0.00284951	0.190619	0.52075	0.00294328	0.204319	0.528488	0.00281592	0.192803
	24.4333	0.555044	0.00284557	0.188647	0.518931	0.00292987	0.203367	0.535473	0.00289544	0.19757
	24.45	0.556499	0.00286424	0.193012	0.521862	0.00290582	0.202659	0.523192	0.00299524	0.198049
	24.4667	0.560616	0.00289842	0.193783	0.518021	0.00285411	0.200093	0.524205	0.00295704	0.201578
	24.4833	0.572679	0.00281207	0.188345	0.523528	0.00295214	0.203055	0.535896	0.00296894	0.201669
	24.5	0.559859	0.0028771	0.193087	0.514904	0.00284907	0.20049	0.530921	0.00289804	0.197152
	24.5167	0.55544	0.00297234	0.197834	0.510669	0.0028822	0.20163	0.52982	0.00290473	0.198608
	24.5333	0.559598	0.0028607	0.192072	0.523805	0.00287335	0.201913	0.537545	0.00296068	0.197036
	24.55	0.561657	0.00280164	0.189375	0.516492	0.00284196	0.199384	0.531455	0.00299905	0.200443
	24.5667	0.566598	0.00285027	0.189194	0.523341	0.00296913	0.204115	0.533409	0.00297048	0.203321
	24.5833	0.560464	0.00299008	0.194309	0.518966	0.0028847	0.201455	0.534778	0.00302253	0.20269
	24.6	0.562152	0.00291576	0.193805	0.522565	0.00289705	0.198717	0.532848	0.00299735	0.202604
	24.6167	0.557712	0.00299408	0.199033	0.531341	0.0029028	0.198985	0.54275	0.00299374	0.199595
	24.6333	0.571933	0.00296601	0.196966	0.526617	0.00294756	0.201537	0.536184	0.00298217	0.200494
	24.65	0.566694	0.00297941	0.194986	0.527786	0.00286735	0.199028	0.526334	0.00301352	0.199667
	24.6667	0.570829	0.00290661	0.191175	0.524435	0.00284923	0.197194	0.533017	0.00306245	0.203624
	24.6833	0.569035	0.00290204	0.193351	0.524766	0.00291783	0.201119	0.52761	0.00306689	0.204954
	24.7	0.565576	0.00292753	0.194102	0.52022	0.00289717	0.200345	0.533492	0.00308241	0.206774
	24.7167	0.56988	0.00295556	0.192724	0.515672	0.00281796	0.194745	0.537297	0.00308934	0.205389
	24.7333	0.565661	0.0029629	0.196268	0.513431	0.00287919	0.195679	0.538001	0.00310848	0.207594
	24.75	0.56692	0.00288351	0.192376	0.519068	0.00291146	0.200299	0.53211	0.0031784	0.210591
	24.7667	0.561431	0.00288111	0.19048	0.51323	0.00279944	0.193182	0.536455	0.00306107	0.203049
	24.7833	0.561052	0.00289704	0.19317	0.51439	0.00289344	0.196988	0.533544	0.00302042	0.200807
	24.8	0.562541	0.00284242	0.190039	0.51725	0.0029377	0.197745	0.536135	0.00313734	0.207942
	24.8167	0.564137	0.00288932	0.189994	0.522949	0.00281479	0.194628	0.537122	0.0030544	0.20364
	24.8333	0.566231	0.00283398	0.190552	0.517971	0.00281323	0.195048	0.543923	0.00303585	0.201672
	24.85	0.562721	0.00279036	0.187909	0.517648	0.00276845	0.18799	0.536398	0.00309202	0.204214
	24.8667	0.568187	0.00281543	0.186031	0.516381	0.00274262	0.188005	0.534698	0.00307722	0.204166
	24.8833	0.566035	0.00290322	0.192905	0.510378	0.00276335	0.190029	0.53862	0.00318237	0.208026
	24.9	0.571463	0.0028505	0.189102	0.519281	0.00279319	0.190368	0.537561	0.00324098	0.211807
	24.9167	0.561931	0.00291308	0.187775	0.520352	0.0027752	0.188285	0.536407	0.00313554	0.207183
	24.9333	0.56238	0.00285086	0.18794	0.515842	0.00273486	0.18803	0.534999	0.00309958	0.203772
	24.95	0.562555	0.00282717	0.188617	0.515959	0.00286475	0.191145	0.538544	0.0031539	0.205561
	24.9667	0.557652	0.0028346	0.187427	0.521612	0.00282684	0.19087	0.52821	0.00320548	0.209365
	24.9833	0.556995	0.00279967	0.183757	0.522502	0.00276126	0.188616	0.533341	0.00319902	0.206454
	25	0.564812	0.00277396	0.182133	0.518735	0.00282406	0.190995	0.536384	0.00308609	0.204871
	25.0167	0.557711	0.00284201	0.185581	0.517037	0.00270552	0.18554	0.538694	0.0031046	0.206053
	25.0333	0.565437	0.0028251	0.185512	0.524139	0.00271369	0.18329	0.540601	0.00325451	0.211718
	25.05	0.558549	0.00284409	0.187149	0.522751	0.00274146	0.186641	0.543674	0.00316847	0.208349
	25.0667	0.558993	0.00296829	0.190225	0.522408	0.00281759	0.190245	0.545387	0.00314164	0.208203
	25.0833	0.559674	0.00284887	0.187399	0.518525	0.00274925	0.18902	0.536988	0.00316821	0.209486
	25.1	0.572574	0.00277032	0.1837	0.52454	0.00278621	0.188477	0.54815	0.00313592	0.206781
	25.1167	0.569815	0.00287873	0.185069	0.520809	0.00278933	0.190657	0.543925	0.00312474	0.205189
	25.1333	0.563592	0.00288134	0.188017	0.515783	0.00280953	0.192058	0.53544	0.00315088	0.205025
	25.15	0.566654	0.00282963	0.183468	0.523563	0.00280498	0.190036	0.534513	0.00314491	0.203449
	25.1667	0.566434	0.00284168	0.186688	0.518739	0.00285864	0.191997	0.528095	0.00316208	0.208218
	25.1833	0.564829	0.0028542	0.185984	0.520966	0.00286918	0.193962	0.536185	0.00317501	0.204018
	25.2	0.570502	0.00287068	0.187936	0.525774	0.00273261	0.185978	0.537913	0.00310129	0.2007
	25.2167	0.560945	0.00290375	0.190721	0.533042	0.00286862	0.191361	0.540545	0.00308523	0.199993
	25.2333	0.567499	0.00284332	0.186384	0.524349	0.00282571	0.19144	0.535369	0.00303745	0.19692
	25.25	0.566044	0.00288366	0.187792	0.52536	0.00293032	0.195608	0.531802	0.00303207	0.198456
	25.2667	0.568614	0.0028811	0.190109	0.519781	0.00287134	0.192615	0.542664	0.0030891	0.199001
	25.2833	0.566451	0.00272528	0.179061	0.522732	0.00285529	0.190579	0.533013	0.00312438	0.203085
	25.3	0.567686	0.00279069	0.181545	0.522003	0.00289584	0.192088	0.542858	0.00310203	0.197485
	25.3167	0.56369	0.00280172	0.183251	0.524375	0.00296397	0.196339	0.529596	0.00320599	0.207029
	25.3333	0.561985	0.00288421	0.18495	0.515551	0.00290942	0.19556	0.531828	0.00311182	0.204246
	25.35	0.560312	0.0028908	0.183583	0.523177	0.00292886	0.195752	0.531878	0.00309246	0.201343
	25.3667	0.557077	0.00284835	0.18358	0.524482	0.00289325	0.190604	0.528645	0.00310792	0.199537
	25.3833	0.565214	0.00282182	0.186582	0.52617	0.00288664	0.192455	0.531803	0.00319229	0.205029
	25.4	0.56057	0.0028655	0.186214	0.531714	0.00287774	0.188486	0.532574	0.00317107	0.205705
	25.4167	0.562231	0.00281498	0.18373	0.528939	0.0028511	0.189871	0.533859	0.00310591	0.203928
	25.4333	0.560912	0.00286754	0.18586	0.522804	0.00287192	0.188937	0.530605	0.00320934	0.207071
	25.45	0.562172	0.00278319	0.181036	0.522445	0.00275393	0.186007	0.534904	0.00322895	0.206148
	25.4667	0.561358	0.00286057	0.183813	0.521894	0.00288062	0.192162	0.542196	0.00318122	0.207902
	25.4833	0.567261	0.00281461	0.183749	0.523349	0.00278185	0.184821	0.539227	0.00321638	0.202351
	25.5	0.563126	0.0028683	0.1848	0.522909	0.00277945	0.187752	0.540754	0.00312455	0.202615
	25.5167	0.569847	0.00280461	0.182451	0.520515	0.00284774	0.190416	0.538494	0.00326302	0.206087
	25.5333	0.55964	0.00292168	0.186187	0.514801	0.00283494	0.189136	0.534833	0.00312652	0.202332
	25.55	0.5615	0.00294704	0.191127	0.523398	0.00289086	0.192171	0.537794	0.00315729	0.205321
	25.5667	0.561833	0.00300597	0.189066	0.524744	0.00287684	0.190698	0.536729	0.00325532	0.20686
	25.5833	0.563449	0.00292694	0.187164	0.529928	0.00280649	0.183991	0.53595	0.00309876	0.204283
	25.6	0.561369	0.00286884	0.184478	0.518816	0.00294328	0.190246	0.524545	0.00310576	0.205004
	25.6167	0.562875	0.00297976	0.187062	0.527705	0.00299283	0.19559	0.534233	0.00313171	0.202207
	25.6333	0.567369	0.00291616	0.186566	0.51964	0.00298697	0.196028	0.533296	0.00316012	0.202297
	25.65	0.564207	0.00281023	0.181167	0.530493	0.00291529	0.191923	0.531164	0.00313603	0.197893
	25.6667	0.567668	0.00288123	0.18302	0.530821	0.00291554	0.191673	0.525397	0.00306615	0.199158
	25.6833	0.562035	0.00278379	0.181096	0.523346	0.00293542	0.190055	0.519989	0.00309468	0.198759
	25.7	0.560732	0.00285837	0.183359	0.528421	0.00287152	0.189586	0.523133	0.0031042	0.198135
	25.7167	0.56389	0.00292143	0.186491	0.526685	0.00289374	0.190548	0.527886	0.00304155	0.199842
	25.7333	0.562773	0.00289676	0.183528	0.5273	0.00288641	0.187572	0.523387	0.00314972	0.200471
	25.75	0.560872	0.00297463	0.187284	0.526441	0.00285315	0.187572	0.526816	0.00315805	0.201893
	25.7667	0.571128	0.00287997	0.184093	0.521714	0.00293608	0.190303	0.513298	0.00313555	0.202091
	25.7833	0.557437	0.0028837	0.184624	0.530585	0.00294253	0.192235	0.527194	0.00310173	0.200488
	25.8	0.558926	0.00282306	0.182235	0.529744	0.00297162	0.193246	0.5268	0.00327192	0.203991
	25.8167	0.562131	0.00282568	0.182798	0.533251	0.00300088	0.193667	0.523174	0.00312864	0.201257
	25.8333	0.55612	0.002761	0.176984	0.535816	0.00295287	0.19011	0.531054	0.00306985	0.196854
	25.85	0.555863	0.00288355	0.184186	0.528022	0.00294047	0.19174	0.524544	0.00318613	0.202488
	25.8667	0.563429	0.00293118	0.185755	0.538792	0.00298627	0.194475	0.517031	0.0030778	0.201895
	25.8833	0.560124	0.00293848	0.186657	0.529442	0.00299192	0.19429	0.524415	0.0032211	0.205647
	25.9	0.560856	0.00289989	0.184069	0.531135	0.00296806	0.190002	0.529402	0.00308868	0.198157
	25.9167	0.557996	0.00290393	0.180512	0.535693	0.00302236	0.196663	0.522945	0.00312871	0.202571
	25.9333	0.565994	0.00286803	0.182791	0.533834	0.0029887	0.19516	0.523455	0.00328113	0.205143
	25.95	0.557724	0.00296919	0.18628	0.538798	0.00291322	0.191543	0.529692	0.00303328	0.199252
	25.9667	0.559483	0.00297756	0.187113	0.533041	0.00293435	0.192709	0.522061	0.00305437	0.198792
	25.9833	0.566522	0.00287833	0.181837	0.530657	0.00294238	0.193191	0.526021	0.00306594	0.193931
	26	0.562785	0.00291645	0.183203	0.535773	0.00310349	0.19826	0.523724	0.00311287	0.195393
	26.0167	0.566348	0.00296272	0.184166	0.536212	0.00291293	0.187585	0.519212	0.00306778	0.197127
	26.0333	0.560645	0.0028968	0.180928	0.53012	0.00310281	0.198846	0.528704	0.00303082	0.195717
	26.05	0.565143	0.00290601	0.181922	0.538821	0.00298548	0.194721	0.526649	0.00302686	0.194898
	26.0667	0.565519	0.00286718	0.184994	0.538428	0.00303149	0.196977	0.518933	0.0029409	0.192578
	26.0833	0.568463	0.00296712	0.184081	0.539126	0.00292042	0.189535	0.523898	0.00306423	0.195223
	26.1	0.56764	0.00293232	0.18548	0.535646	0.00293925	0.188181	0.519622	0.00304931	0.193457
	26.1167	0.560182	0.00287372	0.183424	0.53653	0.00304405	0.192979	0.524135	0.0029533	0.186245
	26.1333	0.561937	0.00296414	0.188123	0.534145	0.00305389	0.195592	0.52032	0.00311034	0.195086
	26.15	0.570237	0.00303413	0.186765	0.537297	0.00307028	0.199072	0.511073	0.00304991	0.195813
	26.1667	0.56344	0.00302103	0.186694	0.533824	0.00305178	0.196692	0.513888	0.00293183	0.18727
	26.1833	0.569843	0.00296133	0.185787	0.538879	0.00308554	0.196629	0.517705	0.00312056	0.193273
	26.2	0.563407	0.00294837	0.186075	0.525583	0.00311486	0.199034	0.511681	0.00317299	0.198051
	26.2167	0.564722	0.00294511	0.187194	0.5281	0.0031032	0.197706	0.520909	0.00301204	0.192182
	26.2333	0.562864	0.00307289	0.191286	0.528688	0.00310008	0.199082	0.523996	0.00301177	0.186097
	26.25	0.567297	0.00295709	0.18467	0.52606	0.00313318	0.199714	0.525606	0.00308516	0.188346
	26.2667	0.571379	0.00311213	0.189763	0.529284	0.00314935	0.197356	0.516176	0.00313595	0.195237
	26.2833	0.562932	0.0030211	0.18903	0.520844	0.00319546	0.202149	0.521864	0.00311169	0.19295
	26.3	0.566112	0.00305822	0.189733	0.532529	0.00312453	0.202058	0.515263	0.00311443	0.193696
	26.3167	0.563373	0.00313714	0.192135	0.520027	0.00322817	0.203707	0.526746	0.00307383	0.18901
	26.3333	0.570512	0.00296881	0.188467	0.535455	0.00303986	0.193193	0.526888	0.0031992	0.195544
	26.35	0.578123	0.00294896	0.186182	0.527993	0.00305929	0.197342	0.522363	0.00318612	0.193935
	26.3667	0.575158	0.00298686	0.184751	0.53076	0.00307179	0.196426	0.528909	0.00322878	0.194827
	26.3833	0.571158	0.00304634	0.19078	0.52521	0.00314861	0.199136	0.529113	0.00324573	0.198388
	26.4	0.564779	0.00296656	0.186941	0.524804	0.0030973	0.19655	0.535481	0.00329081	0.199495
	26.4167	0.570186	0.00295661	0.186852	0.521669	0.00318881	0.205919	0.53084	0.00323788	0.19849
	26.4333	0.570152	0.00298919	0.188675	0.520735	0.0031711	0.203272	0.536318	0.00320639	0.196482
	26.45	0.576271	0.00303725	0.189944	0.522045	0.00302926	0.192089	0.538721	0.00324944	0.19696
	26.4667	0.566697	0.00295925	0.1896	0.512148	0.0030684	0.196306	0.531895	0.0031797	0.193388
	26.4833	0.56838	0.00304242	0.189853	0.519897	0.00314894	0.200026	0.533167	0.00326641	0.201249
	26.5	0.565416	0.00309193	0.19361	0.52443	0.00317042	0.198803	0.540913	0.0031828	0.191788
	26.5167	0.57418	0.00300969	0.186552	0.524387	0.00312753	0.199329	0.531938	0.00335654	0.200045
	26.5333	0.568629	0.00303434	0.189664	0.521043	0.00322477	0.206083	0.534808	0.00318521	0.195261
	26.55	0.558887	0.00293368	0.184519	0.519913	0.00315851	0.198434	0.543225	0.00332326	0.199202
	26.5667	0.562145	0.0030811	0.190804	0.52292	0.0031481	0.203801	0.54075	0.00335257	0.197119
	26.5833	0.56092	0.00307279	0.193269	0.529742	0.00314221	0.199475	0.539647	0.00316642	0.190512
	26.6	0.561753	0.00313774	0.192939	0.530291	0.00318389	0.205231	0.538722	0.00316352	0.190127
	26.6167	0.557904	0.003171	0.194571	0.532583	0.0031097	0.200787	0.537016	0.00324253	0.19355
	26.6333	0.568688	0.00325512	0.198642	0.528133	0.00310737	0.197091	0.540832	0.00322883	0.195284
	26.65	0.554065	0.00318536	0.198287	0.530269	0.00307571	0.195737	0.530348	0.00331014	0.198884
	26.6667	0.564997	0.00318764	0.195411	0.52814	0.00304303	0.193274	0.534154	0.00329445	0.196814
	26.6833	0.565215	0.00311739	0.19227	0.52714	0.00314141	0.196608	0.526572	0.00321899	0.195035
	26.7	0.560685	0.00312449	0.19329	0.536473	0.00303456	0.190743	0.54176	0.00314898	0.190064
	26.7167	0.567072	0.00322759	0.194568	0.529313	0.00311638	0.194443	0.537551	0.00316351	0.188939
	26.7333	0.560615	0.00313185	0.18903	0.528992	0.00313599	0.196169	0.532206	0.00313899	0.18894
	26.75	0.560845	0.00309239	0.188026	0.528433	0.00299546	0.190865	0.529618	0.00314313	0.191396
	26.7667	0.558303	0.00306844	0.187928	0.524989	0.00309969	0.190675	0.52848	0.0031254	0.190522
	26.7833	0.56347	0.00298	0.183482	0.522962	0.0030651	0.19112	0.533674	0.00317617	0.189774
	26.8	0.562462	0.00307528	0.188196	0.51932	0.00310752	0.192265	0.529014	0.00295627	0.178163
	26.8167	0.557645	0.00310061	0.188909	0.527175	0.00308761	0.194617	0.527897	0.00301269	0.182883
	26.8333	0.55734	0.00312126	0.188494	0.529642	0.00321553	0.200655	0.524684	0.00302321	0.180787
	26.85	0.56597	0.00301416	0.184849	0.523877	0.00314106	0.194035	0.518528	0.00314986	0.188018
	26.8667	0.557554	0.00311251	0.187139	0.520531	0.00316751	0.199402	0.521848	0.00306834	0.183358
	26.8833	0.556011	0.00314454	0.189118	0.525785	0.00323687	0.198824	0.517788	0.00305502	0.184848
	26.9	0.550982	0.00316746	0.191363	0.522305	0.00310529	0.197008	0.517199	0.00312806	0.188568
	26.9167	0.557143	0.00320944	0.194005	0.528048	0.00321958	0.199406	0.519454	0.00320004	0.188992
	26.9333	0.556358	0.00312664	0.190186	0.522099	0.00315324	0.196591	0.522747	0.00305403	0.184181
	26.95	0.556622	0.00316206	0.190329	0.517885	0.00325841	0.199323	0.519788	0.00312568	0.183885
	26.9667	0.55605	0.00321623	0.195715	0.514132	0.0032096	0.195969	0.516995	0.0031515	0.184706
	26.9833	0.562549	0.00313498	0.187549	0.521225	0.00321124	0.198058	0.519161	0.00320892	0.187934
	27	0.561146	0.00322653	0.190911	0.516825	0.00320728	0.198722	0.520663	0.00321558	0.188845
	27.0167	0.559943	0.0032556	0.191113	0.516524	0.00322429	0.193806	0.518228	0.00320069	0.188569
	27.0333	0.556377	0.00328589	0.197454	0.517105	0.00320663	0.195998	0.519577	0.00316936	0.188703
	27.05	0.54903	0.00331039	0.195257	0.518314	0.00322188	0.195688	0.52053	0.00316678	0.185764
	27.0667	0.56065	0.00335096	0.194788	0.517743	0.00305845	0.188263	0.515973	0.00317173	0.186944
	27.0833	0.554394	0.00321839	0.191271	0.520326	0.00316659	0.192772	0.521192	0.00326553	0.187761
	27.1	0.560292	0.00336568	0.194774	0.520908	0.00318551	0.191104	0.508906	0.0032352	0.190053
	27.1167	0.559937	0.00334006	0.19332	0.515909	0.0031786	0.193033	0.524476	0.00322268	0.187968
	27.1333	0.563682	0.0032189	0.19046	0.521164	0.00310443	0.190714	0.522033	0.00327235	0.189853
	27.15	0.562138	0.00322237	0.189983	0.518847	0.00304852	0.184404	0.524115	0.00321177	0.188484
	27.1667	0.558329	0.00343036	0.195591	0.516088	0.00304919	0.186151	0.526397	0.0031289	0.184207
	27.1833	0.556389	0.00313566	0.181435	0.511916	0.00312593	0.185829	0.512603	0.00338253	0.196537
	27.2	0.554375	0.00321736	0.189524	0.522331	0.00303439	0.182846	0.5168	0.00330588	0.190999
	27.2167	0.551232	0.00325887	0.190859	0.517797	0.00292331	0.179825	0.515656	0.00318168	0.189036
	27.2333	0.554572	0.00327394	0.18833	0.518394	0.00299757	0.183367	0.513722	0.00326288	0.188881
	27.25	0.552204	0.00329459	0.192219	0.515229	0.00300996	0.183903	0.51205	0.00339349	0.196968
	27.2667	0.562907	0.00331356	0.192215	0.516387	0.00302744	0.183554	0.522332	0.00334007	0.193781
	27.2833	0.570574	0.0032186	0.18439	0.518164	0.00297274	0.181435	0.521657	0.0031949	0.184752
	27.3	0.563241	0.00317706	0.184379	0.525147	0.00303753	0.180138	0.514132	0.00324468	0.191958
	27.3167	0.560282	0.00310595	0.179206	0.528466	0.00310381	0.182756	0.51739	0.00339647	0.197317
	27.3333	0.56098	0.00313884	0.182755	0.52029	0.00312283	0.185408	0.515688	0.00336156	0.196587
	27.35	0.55562	0.00319689	0.183731	0.518317	0.00299727	0.17906	0.515364	0.00334007	0.193666
	27.3667	0.561063	0.00322486	0.185451	0.51862	0.00314372	0.184464	0.514602	0.00340847	0.195326
	27.3833	0.555933	0.00320544	0.183971	0.517871	0.003164	0.188118	0.521328	0.00354969	0.201271
	27.4	0.552393	0.00322305	0.184222	0.527377	0.00298775	0.180753	0.523237	0.00346384	0.199464
	27.4167	0.560346	0.00321275	0.185841	0.525374	0.00298819	0.179092	0.520142	0.00339243	0.197083
	27.4333	0.563723	0.00322963	0.18536	0.528848	0.00310417	0.183461	0.514734	0.00352291	0.199566
	27.45	0.560819	0.00315115	0.181677	0.517365	0.00318577	0.186606	0.520892	0.00344962	0.198706
	27.4667	0.553339	0.00317761	0.182457	0.523502	0.00309847	0.186063	0.523684	0.0034269	0.199792
	27.4833	0.559329	0.00315058	0.181972	0.527709	0.00307356	0.183309	0.526981	0.00334214	0.193469
	27.5	0.559103	0.00323052	0.183173	0.523521	0.0030762	0.18295	0.516653	0.00351061	0.200659
	27.5167	0.551967	0.00313769	0.180274	0.523301	0.00306793	0.181034	0.526668	0.00337165	0.197004
	27.5333	0.559131	0.00313319	0.178921	0.524553	0.00305748	0.182657	0.528686	0.00341001	0.197898
	27.55	0.555584	0.00324326	0.18142	0.521568	0.0030685	0.183084	0.525581	0.00340453	0.197374
	27.5667	0.558574	0.00315428	0.180925	0.520277	0.00305743	0.184589	0.515117	0.00347066	0.198708
	27.5833	0.565136	0.00320069	0.183894	0.522294	0.00309406	0.186184	0.523585	0.00343037	0.201751
	27.6	0.559488	0.00311501	0.181314	0.522821	0.00310336	0.182888	0.526358	0.00346346	0.199953
	27.6167	0.563866	0.00324643	0.182697	0.525686	0.00306014	0.187069	0.519795	0.00357608	0.204838
	27.6333	0.564347	0.00322848	0.186583	0.52237	0.00306566	0.18353	0.520203	0.00348713	0.203751
	27.65	0.558945	0.00321338	0.183332	0.51959	0.00301945	0.180764	0.515468	0.00353738	0.204863
	27.6667	0.568279	0.00331149	0.186181	0.524047	0.00310476	0.185065	0.517715	0.00362326	0.207793
	27.6833	0.559196	0.00325775	0.183998	0.527948	0.00308304	0.186084	0.521109	0.00351097	0.197864
	27.7	0.559222	0.00321796	0.180894	0.525129	0.0031229	0.185333	0.517618	0.00354634	0.200705
	27.7167	0.561362	0.00320442	0.185967	0.528951	0.00309857	0.183078	0.522287	0.00347059	0.20216
	27.7333	0.561916	0.00310054	0.180658	0.526248	0.00331389	0.192234	0.508105	0.00358145	0.204645
	27.75	0.556377	0.00320325	0.184068	0.520965	0.0031485	0.18912	0.517916	0.00361066	0.20268
	27.7667	0.555144	0.00317487	0.181829	0.521952	0.00321671	0.185847	0.51839	0.00360191	0.20704
	27.7833	0.570848	0.00328958	0.18791	0.519604	0.00324662	0.19017	0.514502	0.00345909	0.201282
	27.8	0.564575	0.00326949	0.186475	0.524153	0.00333047	0.193167	0.518401	0.00347032	0.200919
	27.8167	0.56508	0.0033246	0.18886	0.536983	0.00330111	0.190951	0.508894	0.00358435	0.203394
	27.8333	0.564741	0.00336539	0.188131	0.536076	0.00327364	0.189363	0.523948	0.00353259	0.201915
	27.85	0.568675	0.00329948	0.188041	0.533142	0.00323693	0.191445	0.527988	0.00358998	0.204786
	27.8667	0.559506	0.0032978	0.190189	0.530352	0.00333907	0.191204	0.524054	0.00352461	0.200376
	27.8833	0.567557	0.00331858	0.188167	0.525613	0.00331816	0.193053	0.520285	0.00367893	0.209344
	27.9	0.570793	0.00332307	0.18804	0.527124	0.00322946	0.191439	0.519304	0.00364295	0.205496
	27.9167	0.565242	0.00327769	0.188317	0.523028	0.00315457	0.188405	0.518135	0.00369731	0.208398
	27.9333	0.571403	0.00327505	0.18616	0.524594	0.00330778	0.192478	0.522657	0.00360789	0.205428
	27.95	0.564938	0.00329496	0.188793	0.524852	0.00346167	0.200448	0.528717	0.00355433	0.201126
	27.9667	0.563686	0.00332481	0.187697	0.524845	0.00330656	0.196121	0.514634	0.00355928	0.200776
	27.9833	0.568095	0.00336014	0.189989	0.531866	0.00337194	0.197251	0.522504	0.0034985	0.201034
	28	0.574156	0.00331145	0.187499	0.531003	0.00345528	0.198671	0.526065	0.00372784	0.20476
	28.0167	0.571292	0.00328809	0.188686	0.531144	0.00337515	0.196717	0.524232	0.00377835	0.208393
	28.0333	0.566504	0.0032124	0.187065	0.530218	0.00336872	0.199921	0.52628	0.00359004	0.203748
	28.05	0.570276	0.00336567	0.187574	0.528153	0.0034896	0.201462	0.529922	0.00379368	0.209685
	28.0667	0.569474	0.00320762	0.184264	0.533746	0.00344944	0.200751	0.52833	0.00366664	0.207222
	28.0833	0.576935	0.00333534	0.188705	0.533849	0.00347593	0.203305	0.53669	0.00367545	0.202216
	28.1	0.577424	0.00330227	0.188981	0.533342	0.00339847	0.20002	0.54276	0.00375493	0.206556
	28.1167	0.56825	0.00322669	0.183099	0.53694	0.00354564	0.206258	0.532999	0.00380685	0.208961
	28.1333	0.568042	0.00336413	0.19072	0.539338	0.0035006	0.204538	0.533113	0.00361883	0.201715
	28.15	0.569962	0.00336954	0.190937	0.539904	0.00349631	0.203328	0.532836	0.0036439	0.203145
	28.1667	0.57639	0.00332938	0.188338	0.545272	0.00345202	0.202966	0.532343	0.00380604	0.207036
	28.1833	0.572569	0.00349445	0.195127	0.537425	0.00350511	0.204442	0.536839	0.00366484	0.201666
	28.2	0.573251	0.00318265	0.181327	0.535683	0.00354357	0.206259	0.536575	0.0035817	0.200351
	28.2167	0.571479	0.00325977	0.183765	0.542574	0.00360926	0.209772	0.539127	0.00359541	0.200249
	28.2333	0.566493	0.00343523	0.193687	0.54383	0.00358776	0.207191	0.539283	0.00377718	0.20647
	28.25	0.568201	0.00336835	0.189348	0.54199	0.00351493	0.207946	0.537259	0.00371559	0.202048
	28.2667	0.571609	0.00338037	0.190384	0.543648	0.00352794	0.209251	0.542033	0.00374944	0.202539
	28.2833	0.576267	0.00347306	0.19127	0.534694	0.00368693	0.21346	0.542417	0.0036301	0.197031
	28.3	0.572802	0.00352473	0.195328	0.541973	0.00368497	0.215877	0.538253	0.00372205	0.201885
	28.3167	0.572872	0.00347939	0.19528	0.54343	0.00371027	0.212038	0.535141	0.0036749	0.201819
	28.3333	0.576544	0.00353306	0.197883	0.549869	0.00357633	0.211881	0.535109	0.00375487	0.207913
	28.35	0.581541	0.00352818	0.196441	0.547947	0.00370195	0.214138	0.535929	0.00393241	0.207003
	28.3667	0.585329	0.00342077	0.192356	0.546501	0.00361929	0.211783	0.537884	0.00401981	0.2121
	28.3833	0.579297	0.00352943	0.200775	0.543288	0.00368119	0.216064	0.531485	0.00397493	0.20784
	28.4	0.576494	0.0035975	0.199621	0.547324	0.00371545	0.217219	0.535754	0.00394562	0.210823
	28.4167	0.586679	0.00367988	0.199394	0.555475	0.00368744	0.213745	0.534767	0.00399364	0.211776
	28.4333	0.585488	0.00360472	0.195022	0.545253	0.00385609	0.221079	0.538984	0.0040101	0.216323
	28.45	0.5944	0.00358497	0.196651	0.538779	0.00379905	0.21913	0.53615	0.00403726	0.215682
	28.4667	0.586385	0.00338569	0.189175	0.560828	0.00400479	0.225089	0.538227	0.00409915	0.216247
	28.4833	0.578353	0.00353024	0.195347	0.55544	0.00382185	0.217342	0.541282	0.00413305	0.216818
	28.5	0.577933	0.00346498	0.190258	0.554204	0.00383184	0.220456	0.543736	0.00403281	0.216874
	28.5167	0.584974	0.00344963	0.187077	0.545223	0.003861	0.224304	0.534732	0.00411647	0.215673
	28.5333	0.586103	0.00348479	0.1862	0.549702	0.00377245	0.219224	0.539054	0.00412649	0.214776
	28.55	0.585825	0.00352275	0.192014	0.536833	0.00398215	0.222645	0.544063	0.00404325	0.21414
	28.5667	0.584144	0.00354098	0.193688	0.544302	0.00401334	0.226176	0.537417	0.00413291	0.215863
	28.5833	0.579487	0.00349913	0.191079	0.533318	0.00380709	0.221924	0.532741	0.00401542	0.2124
	28.6	0.578783	0.00362583	0.196966	0.545961	0.0040501	0.226697	0.538551	0.00404194	0.214299
	28.6167	0.583508	0.00360064	0.197051	0.546352	0.00401523	0.223739	0.527172	0.00407362	0.211004
	28.6333	0.57696	0.00356434	0.194445	0.536089	0.00391707	0.219845	0.536522	0.00401895	0.211559
	28.65	0.57456	0.0035446	0.194081	0.543434	0.00401747	0.224332	0.539313	0.00399195	0.213784
	28.6667	0.56734	0.00358524	0.19611	0.541262	0.00404526	0.22722	0.521152	0.00410168	0.211187
	28.6833	0.567197	0.00372419	0.197698	0.547143	0.00413986	0.233049	0.520036	0.00419001	0.214265
	28.7	0.570728	0.00351686	0.191661	0.552767	0.00402375	0.224682	0.527377	0.00412418	0.213065
	28.7167	0.577384	0.00350822	0.190157	0.554506	0.00417531	0.230853	0.516908	0.00425821	0.217544
	28.7333	0.575641	0.00348532	0.190421	0.557596	0.00426122	0.232696	0.52473	0.00438286	0.220192
	28.75	0.575092	0.0036892	0.194655	0.547336	0.00407218	0.228151	0.526957	0.00417877	0.21369
	28.7667	0.576282	0.00357973	0.194363	0.551355	0.00422122	0.231167	0.531162	0.0041307	0.21026
	28.7833	0.578788	0.00356881	0.191888	0.544807	0.00412696	0.232689	0.528534	0.00428834	0.21587
	28.8	0.58608	0.00363725	0.190981	0.544779	0.00406724	0.228708	0.534539	0.00430242	0.214043
	28.8167	0.582274	0.00367047	0.197695	0.556188	0.00408868	0.226655	0.52286	0.00423956	0.213457
	28.8333	0.587454	0.0037709	0.199537	0.552233	0.0040328	0.226484	0.535456	0.00415117	0.213493
	28.85	0.585823	0.00380805	0.201215	0.568937	0.00424433	0.226824	0.531273	0.00427899	0.216163
	28.8667	0.592791	0.00376598	0.200519	0.566198	0.00402555	0.223191	0.525297	0.00410737	0.208992
	28.8833	0.593655	0.00377399	0.202006	0.559799	0.00409808	0.224536	0.525218	0.00428329	0.216973
	28.9	0.598348	0.0037994	0.203684	0.56816	0.00415583	0.223798	0.518869	0.00424167	0.21432
	28.9167	0.588302	0.00401049	0.208892	0.560662	0.00412264	0.223042	0.523646	0.00418666	0.208452
	28.9333	0.594753	0.0038971	0.201635	0.567571	0.00426223	0.225415	0.519608	0.0043377	0.214617
	28.95	0.600315	0.00387668	0.201102	0.575212	0.00439275	0.232733	0.520493	0.00425597	0.213394
	28.9667	0.602854	0.00389894	0.201202	0.566917	0.00411328	0.225143	0.51415	0.00423113	0.207886
	28.9833	0.602057	0.00389729	0.204969	0.567426	0.00430505	0.228897	0.521773	0.00408252	0.207125
	29	0.600165	0.00375442	0.197312	0.576583	0.00429585	0.232135	0.520825	0.00415453	0.208515
	29.0167	0.597963	0.00392379	0.206773	0.574641	0.00434258	0.223843	0.527891	0.00410778	0.206863
	29.0333	0.596564	0.00393902	0.20426	0.561003	0.00424591	0.2229	0.524923	0.00414057	0.209498
	29.05	0.595133	0.00401875	0.203295	0.565084	0.00430527	0.225565	0.519105	0.00427139	0.21455
	29.0667	0.594159	0.00365381	0.192684	0.571498	0.00433501	0.226294	0.517468	0.00408538	0.209114
	29.0833	0.601202	0.00388806	0.195295	0.568847	0.00426989	0.222363	0.522433	0.00422914	0.212006
	29.1	0.598084	0.00375395	0.192955	0.559219	0.00433672	0.22576	0.525738	0.00418454	0.209645
	29.1167	0.598457	0.00396075	0.199025	0.566895	0.00431758	0.222764	0.524001	0.00420743	0.212048
	29.1333	0.588715	0.00383044	0.19696	0.564539	0.00425041	0.225071	0.510831	0.00418623	0.208389
	29.15	0.593908	0.00368508	0.190416	0.558862	0.00420969	0.221159	0.533746	0.0041211	0.207001
	29.1667	0.587582	0.00377201	0.192002	0.564781	0.0042642	0.224307	0.524923	0.004263	0.211996
	29.1833	0.589017	0.003956	0.198905	0.562095	0.00426696	0.223191	0.531718	0.00415982	0.206614
	29.2	0.60355	0.0038623	0.200319	0.559987	0.00429652	0.223005	0.529637	0.00407611	0.204903
	29.2167	0.593074	0.00391434	0.200855	0.570437	0.00420038	0.219307	0.535611	0.00423176	0.213819
	29.2333	0.603739	0.00382487	0.199884	0.571318	0.00437096	0.225136	0.521546	0.00415375	0.208889
	29.25	0.592242	0.00392616	0.200465	0.565776	0.00439722	0.228782	0.515476	0.00415562	0.209889
	29.2667	0.606948	0.00378248	0.195192	0.564807	0.00433541	0.227888	0.520115	0.00426155	0.214987
	29.2833	0.600514	0.00393559	0.199282	0.571126	0.00448566	0.227666	0.528137	0.00433219	0.218335
	29.3	0.599045	0.00382989	0.199706	0.574379	0.00447783	0.225097	0.525091	0.00419686	0.208749
	29.3167	0.596759	0.00378881	0.199444	0.567738	0.00426999	0.221299	0.528992	0.00415877	0.208312
	29.3333	0.595047	0.00400108	0.203741	0.573422	0.00427969	0.224021	0.52389	0.0042438	0.212105
	29.35	0.606209	0.00397594	0.203434	0.562547	0.00443493	0.226094	0.534846	0.00417523	0.211664
	29.3667	0.595098	0.00374713	0.192057	0.553379	0.00446368	0.223006	0.527674	0.00421255	0.211174
	29.3833	0.593257	0.0038726	0.199242	0.560517	0.00453327	0.230038	0.522601	0.00417654	0.209203
	29.4	0.5978	0.00373638	0.193608	0.550666	0.00453444	0.230187	0.527361	0.00413288	0.207098
	29.4167	0.593289	0.00393503	0.19687	0.564205	0.00435921	0.223938	0.525115	0.00426911	0.210142
	29.4333	0.596499	0.00386764	0.194385	0.560492	0.00450956	0.230297	0.52755	0.00418672	0.208287
	29.45	0.588178	0.00395749	0.201677	0.567242	0.00449105	0.231322	0.52445	0.00407105	0.204203
	29.4667	0.603814	0.00387037	0.196438	0.558912	0.00445206	0.228317	0.525614	0.00383209	0.192751
	29.4833	0.592298	0.00396929	0.199967	0.565278	0.00451203	0.227891	0.52896	0.00396336	0.196856
	29.5	0.588973	0.00396742	0.200266	0.551564	0.00447513	0.227352	0.528173	0.00394802	0.195816
	29.5167	0.598867	0.00390311	0.198599	0.552739	0.00445701	0.228919	0.526916	0.00403742	0.197916
	29.5333	0.588104	0.0039085	0.203354	0.558184	0.00441453	0.22622	0.543371	0.00409842	0.200529
	29.55	0.593128	0.00401169	0.198569	0.557709	0.00442987	0.224966	0.535762	0.00411179	0.197537
	29.5667	0.594077	0.00403834	0.199969	0.566149	0.00444159	0.226085	0.529791	0.0039582	0.191922
	29.5833	0.59651	0.0039572	0.200064	0.563516	0.00462514	0.233237	0.526615	0.00403504	0.198621
	29.6	0.599218	0.00405998	0.200712	0.550583	0.00447135	0.228127	0.538439	0.00406739	0.197844
	29.6167	0.59113	0.0039919	0.203391	0.557106	0.00447609	0.228237	0.532477	0.00423126	0.203541
	29.6333	0.59861	0.0041433	0.206792	0.555473	0.0044059	0.230332	0.534747	0.00392826	0.195941
	29.65	0.606203	0.0041705	0.206598	0.572231	0.00447408	0.226328	0.538911	0.00403108	0.199284
	29.6667	0.608205	0.00411586	0.206328	0.568635	0.00471526	0.228824	0.532025	0.00390315	0.193944
	29.6833	0.598601	0.00424598	0.211235	0.561554	0.00464368	0.234402	0.522825	0.00398567	0.193418
	29.7	0.603254	0.00403847	0.206199	0.558914	0.00464191	0.234772	0.527495	0.00420438	0.204939
	29.7167	0.596139	0.00401309	0.204471	0.559667	0.00469548	0.233314	0.526149	0.00402302	0.196635
	29.7333	0.596652	0.00422345	0.209732	0.564703	0.00467145	0.230941	0.532497	0.00417354	0.203436
	29.75	0.601936	0.00398768	0.20121	0.547798	0.00461571	0.230601	0.528502	0.00422627	0.206785
	29.7667	0.600213	0.0041915	0.208229	0.556595	0.0046029	0.230421	0.539582	0.00406468	0.197294
	29.7833	0.61145	0.00414752	0.206337	0.55979	0.00460864	0.229416	0.538867	0.00414969	0.202061
	29.8	0.606364	0.00405344	0.203077	0.557955	0.00445895	0.227756	0.528424	0.00388663	0.190722
	29.8167	0.602622	0.00413138	0.206858	0.554491	0.00463034	0.230589	0.543654	0.00421782	0.201751
	29.8333	0.595994	0.00412299	0.20689	0.557303	0.00463634	0.230048	0.539211	0.00419192	0.203901
	29.85	0.598489	0.00409549	0.202468	0.561039	0.0047012	0.235858	0.534945	0.00422591	0.203941
	29.8667	0.605122	0.00410362	0.20183	0.562927	0.00459556	0.2327	0.549463	0.00424886	0.208151
	29.8833	0.602315	0.00416069	0.203916	0.548219	0.00466615	0.234471	0.543602	0.00428847	0.203284
	29.9	0.608553	0.00396435	0.198613	0.562456	0.00463008	0.229271	0.548428	0.00427501	0.204442
	29.9167	0.604386	0.00408862	0.204186	0.566311	0.00456531	0.229222	0.544733	0.00434203	0.209185
	29.9333	0.600206	0.00411586	0.202055	0.566208	0.00468244	0.232572	0.543564	0.00435291	0.208804
	29.95	0.599548	0.00411281	0.20403	0.564032	0.004641	0.233069	0.545778	0.00452595	0.216632
	29.9667	0.605586	0.00422083	0.208066	0.557652	0.00446914	0.227707	0.542806	0.00442063	0.21219
	29.9833	0.604971	0.00426231	0.208331	0.56635	0.0046134	0.228864	0.539248	0.00429017	0.213864
	30	0.612733	0.00568738	0.202282	0.560795	0.00645867	0.227433	0.54538	0.00632668	0.216683

## Sheet: Figure 5D
Plasmids transfected:
TOM20*-SBP-GFP	+	+	+	+	+	+
HA-KIF5B*-strep	-	-	+	+	-	-
Strep-KIFC1*-HA	-	-	-	-	+	+
	Fractional Distance
Box Plot	TOM20*-SBP-GFP	MitoTracker	TOM20*-SBP-GFP	MitoTracker	TOM20*-SBP-GFP	MitoTracker
Number of values (cells)	16	16	14	16	18	22
Minimum	0.5808	0.4879	0.7225	0.7963	0.405	0.414
25% Percentile	0.6178	0.6172	0.7845	0.8202	0.4648	0.4771
Median	0.6642	0.6449	0.8312	0.8362	0.5185	0.5233
75% Percentile	0.685	0.6863	0.839	0.8611	0.5627	0.5532
Maximum	0.7799	0.7612	0.875	0.8772	0.6043	0.5931
Mean	0.6596	0.6475	0.8113	0.8389	0.517	0.5167
Std. Deviation	0.05026	0.06602	0.04822	0.02398	0.05678	0.05277
Std. Error of Mean	0.01257	0.01651	0.01289	0.005995	0.01338	0.01125
Lower 95% CI of mean	0.6329	0.6123	0.7835	0.8261	0.4888	0.4933
Upper 95% CI of mean	0.6864	0.6827	0.8392	0.8517	0.5452	0.5401
Raw Data
	0.643229	0.646104	0.875	0.869048	0.567485	0.555215
	0.699367	0.646552	0.845833	0.813725	0.535714	0.529221
	0.685366	0.643791	0.833333	0.82	0.454802	0.443503
	0.665829	0.655797	0.84589	0.852201	0.537267	0.419255
	0.711155	0.631098	0.7225	0.846457	0.598404	0.444828
	0.665909	0.705696	0.736301	0.820611	0.518908	0.593085
	0.597778	0.579295	0.836667	0.821168	0.597826	0.552521
	0.615625	0.636646	0.83209	0.817416	0.561047	0.514634
	0.624138	0.612583	0.82766	0.861905	0.514706	0.525194
	0.598101	0.694631	0.830247	0.858696	0.532051	0.55123
	0.657407	0.758278	0.725434	0.877246	0.404977	0.576087
	0.684049	0.487854	0.811644	0.869427	0.447867	0.543605
	0.68299	0.641935	0.835664	0.830729	0.518116	0.520588
	0.77993	0.761236	0.800595	0.841615	0.485795	0.566239
	0.66263	0.661137		0.796296	0.604294	0.414027
	0.58078	0.597276		0.825949	0.455607	0.471564
					0.467914	0.518116
					0.503289	0.549342
						0.592025
						0.485795
						0.478972
						0.52139

## Sheet: Figure 5F
Plasmids transfected:
TOM20*-SBP-GFP	+	+		+	+		+	+		+	+		+	+		+	+
HA-KIF5B*-strep	-	+		-	+		-	+		-	+		-	+		-	+
Number of values (cells)	21	9		21	9		21	9		21	9		21	9		21	9
Box Plot	Length (mm)			Number of mitochondria			Area2			Aspect ratio			Form factor (FF)			Area-weighted FF (mm2)
Minimum	0.3951	0.268		3	9		0.08749	0.08013		1.549	1.524		2.119	1.505		4.298	2.561
25% Percentile	0.9286	0.3361		9	13.5		0.3979	0.1183		1.94	1.547		2.679	1.702		7.078	3.497
Median	1.225	0.4889		14	20		0.7003	0.1992		2.246	1.772		3.097	1.974		12.25	5.251
75% Percentile	1.897	0.8205		21	53.5		0.8216	0.4387		2.514	1.947		3.549	2.397		19.87	8.83
Maximum	3.356	1.004		44	77		0.9628	0.5045		3.634	2.106		6.067	2.799		36.97	13.22
Mean	1.44	0.5647		16.33	32.33		0.6057	0.2625		2.254	1.777		3.235	2.06		14.48	6.237
Std. Deviation	0.7684	0.2699		10.99	23.85		0.2523	0.1605		0.4625	0.2092		0.8589	0.4329		9.14	3.448
Std. Error of Mean	0.1677	0.08996		2.398	7.951		0.05505	0.0535		0.1009	0.06972		0.1874	0.1443		1.995	1.149
Lower 95% CI of mean	1.091	0.3572		11.33	14		0.4909	0.1391		2.044	1.616		2.844	1.727		10.32	3.587
Upper 95% CI of mean	1.79	0.7721		21.33	50.67		0.7206	0.3859		2.465	1.937		3.626	2.393		18.64	8.887
Raw Data
	1.2418	0.3181		14	16		0.7003	0.1336		2.1572	1.5396		3.0057	1.7035		14.9027	2.5606
	1.5683	1.0035		10	9		0.8172	0.4705		2.4874	1.5235		3.1755	2.6541		12.2534	8.6208
	2.6284	0.5415		3	17		0.8259	0.1987		1.5489	1.5541		6.0671	1.7012		13.3248	3.0353
	1.4213	0.354		6	52		0.7487	0.08013		2.54	1.8723		2.7374	1.9286		5.3932	3.9579
	2.5203	0.662		9	34		0.9628	0.4069		2.8894	1.8271		4.5121	2.1358		28.6607	13.2166
	1.4138	0.4889		5	20		0.7435	0.266		2.0999	2.0221		3.1014	1.9741		6.0279	4.5641
	0.9289	0.9789		27	11		0.2373	0.5045		2.2846	1.7724		2.5207	2.7985		6.7509	9.0386
	0.9282	0.467		9	55		0.7014	0.103		2.2464	2.1056		2.8882	2.1403		9.3404	5.2513
	1.2245	0.268		10	77		0.5624	0.1992		2.5604	1.772		3.3921	1.5048		12.1549	5.8866
	0.7468			13			0.2437			3.6339			2.98			5.0331
	1.8977			19			0.5976			2.3245			3.7385			21.985
	1.0064			18			0.3921			2.3279			3.0966			10.773
	0.9296			23			0.2697			2.0843			2.7307			9.4019
	1.0148			42			0.4037			2.0795			2.4874			14.8045
	0.8225			14			0.7114			1.8342			2.6273			12.7419
	0.3951			44			0.08749			2.0071			2.1191			4.2981
	2.5209			14			0.8599			2.6672			3.1694			17.763
	3.3564			8			0.922			1.6356			4.1041			22.3228
	1.897			18			0.8393			1.8731			3.705			36.9706
	1.175			26			0.6484			1.802			3.1552			31.7311
	0.6095			11			0.4458			2.2553			2.6245			7.4048

## Sheet: Figure S4D
Fraction of fluorescence included (f)	10	20	30	40	50	60	70	80	90
Time (min)	Fractional Distance										Fraction of fluorescence included (f)	Diff(First Time point - Last Time point)
0	0.0952381	0.178571	0.27381	0.345238	0.416667	0.5	0.595238	0.678571	0.77381		10	0
1	0.0952381	0.190476	0.27381	0.357143	0.428571	0.511905	0.595238	0.678571	0.77381		20	0.0119048
2	0.0952381	0.178571	0.261905	0.345238	0.416667	0.5	0.583333	0.678571	0.77381		30	0.047619
3	0.0952381	0.190476	0.27381	0.357143	0.416667	0.5	0.595238	0.678571	0.785714		40	0.047619
4	0.0952381	0.178571	0.261905	0.345238	0.416667	0.5	0.595238	0.690476	0.785714		50	0.0595238
5	0.0952381	0.178571	0.261905	0.333333	0.416667	0.488095	0.583333	0.678571	0.77381		60	0.0833333
6	0.0952381	0.178571	0.261905	0.333333	0.416667	0.5	0.583333	0.678571	0.77381		70	0.119048
7	0.0952381	0.178571	0.261905	0.333333	0.404762	0.488095	0.559524	0.642857	0.75		80	0.119048
8	0.107143	0.190476	0.261905	0.333333	0.392857	0.464286	0.535714	0.607143	0.714286		90	0.107143
9	0.107143	0.190476	0.261905	0.321429	0.380952	0.440476	0.5	0.571429	0.690476
10	0.107143	0.190476	0.25	0.309524	0.369048	0.428571	0.488095	0.571429	0.690476
11	0.107143	0.190476	0.25	0.309524	0.369048	0.428571	0.488095	0.571429	0.678571
12	0.107143	0.190476	0.25	0.309524	0.357143	0.416667	0.488095	0.559524	0.678571
13	0.0952381	0.178571	0.238095	0.297619	0.357143	0.416667	0.488095	0.571429	0.678571
14	0.0952381	0.178571	0.238095	0.297619	0.357143	0.416667	0.488095	0.559524	0.666667
15	0.107143	0.190476	0.238095	0.297619	0.357143	0.416667	0.488095	0.571429	0.678571
16	0.0952381	0.178571	0.238095	0.297619	0.345238	0.416667	0.488095	0.571429	0.678571
17	0.0714286	0.166667	0.22619	0.285714	0.345238	0.404762	0.488095	0.559524	0.678571
18	0.0952381	0.178571	0.238095	0.285714	0.345238	0.404762	0.47619	0.559524	0.678571
19	0.0952381	0.166667	0.22619	0.285714	0.345238	0.416667	0.47619	0.559524	0.666667
20	0.0833333	0.166667	0.22619	0.285714	0.345238	0.404762	0.47619	0.559524	0.666667
21	0.107143	0.178571	0.238095	0.297619	0.357143	0.416667	0.488095	0.571429	0.678571
22	0.0952381	0.178571	0.238095	0.297619	0.357143	0.416667	0.47619	0.559524	0.678571
23	0.0952381	0.178571	0.238095	0.297619	0.357143	0.416667	0.47619	0.559524	0.666667
24	0.0952381	0.166667	0.238095	0.297619	0.357143	0.416667	0.47619	0.559524	0.678571
25	0.0833333	0.166667	0.22619	0.285714	0.345238	0.404762	0.47619	0.547619	0.666667
26	0.0833333	0.166667	0.22619	0.285714	0.345238	0.416667	0.47619	0.559524	0.666667
27	0.0714286	0.154762	0.214286	0.27381	0.333333	0.392857	0.464286	0.547619	0.666667
28	0.0952381	0.166667	0.22619	0.285714	0.345238	0.416667	0.47619	0.559524	0.666667
29	0.0833333	0.154762	0.22619	0.27381	0.333333	0.404762	0.464286	0.547619	0.666667
30	0.0833333	0.154762	0.214286	0.27381	0.333333	0.404762	0.47619	0.547619	0.666667
31	0.0833333	0.154762	0.214286	0.27381	0.333333	0.404762	0.47619	0.559524	0.666667
32	0.0833333	0.166667	0.22619	0.285714	0.333333	0.404762	0.47619	0.559524	0.678571
33	0.0952381	0.166667	0.214286	0.285714	0.333333	0.392857	0.464286	0.547619	0.666667
34	0.0952381	0.166667	0.22619	0.285714	0.345238	0.392857	0.47619	0.559524	0.678571
35	0.0833333	0.154762	0.214286	0.27381	0.345238	0.404762	0.464286	0.559524	0.666667
36	0.0833333	0.154762	0.214286	0.27381	0.333333	0.392857	0.464286	0.559524	0.678571
37	0.0952381	0.154762	0.214286	0.285714	0.345238	0.404762	0.464286	0.559524	0.666667
38	0.0833333	0.154762	0.214286	0.27381	0.333333	0.404762	0.464286	0.559524	0.666667
39	0.0833333	0.154762	0.214286	0.27381	0.333333	0.404762	0.47619	0.559524	0.666667
40	0.0952381	0.166667	0.22619	0.285714	0.345238	0.404762	0.47619	0.547619	0.666667
41	0.0833333	0.154762	0.214286	0.27381	0.345238	0.404762	0.464286	0.547619	0.666667
42	0.0833333	0.154762	0.22619	0.285714	0.345238	0.404762	0.47619	0.559524	0.666667
43	0.0833333	0.154762	0.22619	0.285714	0.345238	0.404762	0.47619	0.559524	0.666667
44	0.0952381	0.154762	0.22619	0.285714	0.345238	0.404762	0.47619	0.559524	0.666667
45	0.0952381	0.166667	0.22619	0.297619	0.357143	0.416667	0.47619	0.559524	0.666667

## Sheet: Figure S5D
Plasmids transfected:
mCh-BicD2*-strep	-	-	+	+
	Fractional Distance
Box Plot	LAMP1	TfR	LAMP1	TfR
Number of values (cells)	16	16	17	17
Minimum	0.5702	0.5643	0.7685	0.7028
25% Percentile	0.6401	0.6368	0.8102	0.7742
Median	0.6584	0.6578	0.869	0.7937
75% Percentile	0.6804	0.6889	0.8901	0.8344
Maximum	0.7707	0.7632	0.9224	0.891
Mean	0.664	0.6634	0.8518	0.8
Std. Deviation	0.04807	0.04925	0.0477	0.04756
Std. Error of Mean	0.01202	0.01231	0.01157	0.01153
Lower 95% CI of mean	0.6384	0.6372	0.8272	0.7756
Upper 95% CI of mean	0.6896	0.6897	0.8763	0.8245
Raw Data
	0.663636	0.687879	0.885542	0.813253
	0.684783	0.706522	0.90812	0.891026
	0.770677	0.763158	0.819149	0.755319
	0.648936	0.648936	0.788835	0.774457
	0.673653	0.655689	0.92236	0.847826
	0.650568	0.650568	0.812102	0.799363
	0.757669	0.739264	0.90201	0.791457
	0.638235	0.602941	0.884615	0.702797
	0.570175	0.564327	0.821678	0.793706
	0.672973	0.682584	0.869048	0.86859
	0.624352	0.642857	0.886029	0.737654
	0.645604	0.618534	0.839041	0.820946
	0.682648	0.659817	0.808271	0.773936
	0.622845	0.667582	0.795213	0.785714
	0.656682	0.634715	0.875	0.797945
	0.660112	0.689189	0.768519	0.856618
			0.894231	0.789683

## Sheet: Figure S7B
		Average speed (mm/s)	S.D.	N
Distal axon	Control retrograde	0.781492	0.109977	5
	KIF5A* retrograde	0.637291	0.0753606	5
Proximal axon	Control anterograde	1.06675	0.211636	5
	KIFC1* anterograde	1.14548	0.331913	7
Dendrite	Control anterograde	0.827573	0.162299	5
	KIFC1* anterograde	0.652964	0.243405	6
	Control retrograde	0.899232	0.203557	5
	KIFC1* retrograde	0.715233	0.324997	6
Raw data
	Axon terminal		Proximal Axon		Dendrite
	Control retrograde	KIF5A* retrograde	Control anterograde	KIFC1* anterograde	Control anterograde	KIFC1* anterograde	Control retrograde	KIFC1* retrograde
	0.6	0.7392	1.349	1.832	0.5985	0.5044	0.8843	0.7825
	0.899	0.6663	0.9259	0.9643	0.8259	0.5576	0.7839	0.8798
	0.7942	0.6554	1.0483	1.0416	0.918	0.3664	0.7671	0.3032
	0.7978	0.5668	0.8159	0.9371	0.7657	0.713	0.8064	0.5702
	0.8165	0.5587	1.1947	1.2878	1.0298	0.7029	1.2544	0.5223
				0.7168		1.0735		1.2334
				1.2388

## Sheet: Figure S9D
Plasmids transfected:
PEX3*-SBP-GFP	+	+	+	+	+	+
HA-KIF5B*-strep	-	-	+	+	-	-
Strep-KIFC1*-HA	-	-	-	-	+	+
	Fractional Distance
Box Plot	PEX3*-SBP-GFP	PMP70	PEX3*-SBP-GFP	PMP70	PEX3*-SBP-GFP	PMP70
Number of values (cells)	18	30	28	30	28	27
Minimum	0.6238	0.6206	0.7411	0.7695	0.4949	0.4018
25% Percentile	0.6961	0.6656	0.809	0.8273	0.577	0.5398
Median	0.7212	0.7006	0.8356	0.8839	0.6465	0.6318
75% Percentile	0.7363	0.7347	0.8628	0.8998	0.7171	0.6705
Maximum	0.7878	0.7842	0.9031	0.9419	0.7825	0.737
Mean	0.7143	0.6976	0.8344	0.8667	0.644	0.6027
Std. Deviation	0.03991	0.04245	0.03989	0.04943	0.08658	0.08873
Std. Error of Mean	0.009408	0.007751	0.007539	0.009025	0.01636	0.01708
Lower 95% CI of mean	0.6944	0.6817	0.819	0.8483	0.6104	0.5675
Upper 95% CI of mean	0.7341	0.7134	0.8499	0.8852	0.6776	0.6378
Raw data
	0.684713	0.620614	0.866492	0.934555	0.713793	0.637931
	0.723776	0.738235	0.864162	0.904624	0.689103	0.714744
	0.695513	0.745714	0.889286	0.925	0.686111	0.597222
	0.697605	0.645833	0.825342	0.84589	0.743243	0.737013
	0.623832	0.733577	0.853175	0.884921	0.782468	0.694444
	0.733129	0.715613	0.830247	0.916667	0.780864	0.539801
	0.755882	0.729299	0.891975	0.898148	0.649254	0.496212
	0.73445	0.646277	0.809677	0.848387	0.753788	0.639706
	0.717391	0.708092	0.903101	0.94186	0.718137	0.67603
	0.735669	0.7	0.842262	0.860119	0.720974	0.458621
	0.700743	0.751208	0.856667	0.89	0.541379	0.611888
	0.733577	0.667785	0.842282	0.822148	0.765734	0.670543
	0.745714	0.637566	0.768456	0.829032	0.662791	0.553797
	0.738235	0.701258	0.796774	0.854167	0.579114	0.654696
	0.633772	0.676667	0.8125	0.839869	0.643646	0.494975
	0.718543	0.720096	0.77451	0.89527	0.494975	0.696237
	0.696237	0.744118	0.85473	0.889706	0.69086	0.401786
	0.787791	0.739264	0.82598	0.899306	0.610119	0.653846
		0.63785	0.824503	0.874302	0.664103	0.65
		0.68543	0.858621	0.897351	0.576316	0.510563
		0.673653	0.825444	0.893103	0.524648	0.631783
		0.682692	0.794304	0.901274	0.585271	0.438462
		0.731771	0.84104	0.800633	0.494872	0.588462
		0.784153		0.789017	0.603846	0.655488
		0.659091	0.796196	0.795566	0.564024	0.568966
		0.70979	0.808725	0.779891	0.527586	0.621547
		0.671975	0.741135	0.805147	0.621547	0.676796
		0.642361	0.882857	0.769504	0.643646
		0.752907	0.883648	0.882857
		0.674731		0.933962
